# Supplementary material for: μ3-Bromido-oxidotri-μ3-sulfido-tris­(triphenyl­phosphane-κP)­tri­copper(I)­tungsten(VI)
Source: Acta Crystallogr Sect E Struct Rep Online. 2012 Feb 10;68(Pt 3):m281. doi: 10.1107/S1600536812004631 (PMC3297238; doi:10.1107/S1600536812004631)
Supplement: Supplementary file 1 [file e-68-0m281-sup1.cif]

##############################################################################
#                                                                            #
# This CIF contains the data in a paper accepted for publication in          #
# Acta Crystallographica Section E. It conforms to the requirements of       #
# Notes for Authors for Acta Crystallographica Section E, and has been       #
# peer reviewed under the auspices of the IUCr Commission on Journals.       #
#                                                                            #
# Full details of the Crystallographic Information File format               #
# are given in the paper "The Crystallographic Information File (CIF):       #
# a New Standard Archive File for Crystallography" by S. R. Hall, F. H.      #
# Allen and I. D. Brown [Acta Cryst. (1991), A47, 655-685].                  #
#                                                                            #
# The current version of the core CIF dictionary is obtainable from          #
# ftp://ftp.iucr.org/pub/cif_core.dic.                                       #
#                                                                            #
# Software is freely available for graphical display of the structure(s)     #
# in this CIF. For information consult the CIF software page                 #
# http://www.iucr.org/resources/cif/software.                                #
#                                                                            #
# This file may be used for bona fide research purposes within the           #
# scientific community so long as proper attribution is given to the journal # 
# article from which it was obtained.                                        #
#                                                                            #
##############################################################################
data_I
_audit_creation_method     'SHELXTL (Sheldrick, 2008)'
_chemical_name_systematic
;
\m~3~-bromo-tri-\m~3~-sulfido-oxo-tris
(triphenylphosphane-<i>\kp</i>)-tricopper(I)-tungsten(VI)
;
_chemical_name_common     ?
_chemical_formula_moiety     'C54 H45 Br Cu3 O P3 S3 W'
_chemical_formula_sum     'C54 H45 Br Cu3 O P3 S3 W'
_chemical_formula_iupac     '[Cu3 W Br O S3 (C18 H15 P)3]'
_chemical_formula_weight     1353.41
_chemical_melting_point     ?
_symmetry_cell_setting     orthorhombic
_symmetry_space_group_name_H-M     'P 21 21 21'
_symmetry_space_group_name_Hall     'P 2ac 2ab'
loop_
    _symmetry_equiv_pos_as_xyz
    'x, y, z'
    '-x+1/2, -y, z+1/2'
    'x+1/2, -y+1/2, -z'
    '-x, y+1/2, -z+1/2'
_cell_length_a     12.8600(13)
_cell_length_b     17.6436(17)
_cell_length_c     22.732(2)
_cell_angle_alpha     90.00
_cell_angle_beta     90.00
_cell_angle_gamma     90.00
_cell_volume     5157.8(9)
_cell_formula_units_Z     4
_cell_measurement_reflns_used     20240
_cell_measurement_theta_min     3.1195
_cell_measurement_theta_max     25.3491
_cell_measurement_temperature     293(2)
_exptl_crystal_description     block
_exptl_crystal_colour     orange
_exptl_crystal_size_max     0.35
_exptl_crystal_size_mid     0.18
_exptl_crystal_size_min     0.15
_exptl_crystal_density_diffrn     1.743
_exptl_crystal_density_meas     ?
_exptl_crystal_density_method     'not measured'
_exptl_crystal_F_000     2664
_exptl_absorpt_coefficient_mu     4.471
_exptl_absorpt_correction_type     multi-scan
_exptl_absorpt_process_details     '(CrystalClear; Rigaku, 2007)'
_exptl_absorpt_correction_T_min     0.3037
_exptl_absorpt_correction_T_max     0.5536
_exptl_special_details
;
;
_diffrn_ambient_temperature     293(2)
_diffrn_radiation_type     MoK\a
_diffrn_radiation_wavelength     0.71070
_diffrn_radiation_source     'fine-focus sealed tube'
_diffrn_radiation_monochromator     graphite
_diffrn_measurement_device_type     'Rigaku Saturn724+ (2x2 bin mode)'
_diffrn_measurement_method     \w
_diffrn_detector_area_resol_mean     ?
_diffrn_reflns_number     49122
_diffrn_reflns_av_R_equivalents     0.0747
_diffrn_reflns_av_sigmaI/netI     0.0694
_diffrn_reflns_theta_min     3.12
_diffrn_reflns_theta_max     25.35
_diffrn_reflns_theta_full     25.35
_diffrn_measured_fraction_theta_max     0.995
_diffrn_measured_fraction_theta_full     0.995
_diffrn_reflns_limit_h_min     -15
_diffrn_reflns_limit_h_max     15
_diffrn_reflns_limit_k_min     -21
_diffrn_reflns_limit_k_max     20
_diffrn_reflns_limit_l_min     -26
_diffrn_reflns_limit_l_max     27
_diffrn_standards_number     0
_diffrn_standards_interval_count     ?
_diffrn_standards_interval_time     0
_diffrn_standards_decay_%     0
_refine_special_details
;
Refinement of <i>F</i>^2^ against ALL reflections. The weighted <i>R</i>-factor
<i>wR</i> and goodness of fit <i>S</i> are based on <i>F</i>^2^, conventional
<i>R</i>-factors <i>R</i> are based on <i>F</i>, with <i>F</i> set to zero for
negative <i>F</i>^2^. The threshold expression of <i>F</i>^2^ >
\s(<i>F</i>^2^) is used only for calculating <i>R</i>-factors(gt) <i>etc</i>.
and is not relevant to the choice of reflections for refinement.
<i>R</i>-factors based on <i>F</i>^2^ are statistically about twice as large
as those based on <i>F</i>, and <i>R</i>- factors based on ALL data will be
even larger.
;
_reflns_number_total     9409
_reflns_number_gt     8353
_reflns_threshold_expression     I>2\s(I)
_refine_ls_structure_factor_coef     Fsqd
_refine_ls_matrix_type     full
_refine_ls_R_factor_all     0.0571
_refine_ls_R_factor_gt     0.0470
_refine_ls_wR_factor_gt     0.0984
_refine_ls_wR_factor_ref     0.1135
_refine_ls_goodness_of_fit_ref     1.102
_refine_ls_restrained_S_all     1.102
_refine_ls_number_reflns     9409
_refine_ls_number_parameters     595
_refine_ls_number_restraints     0
_refine_ls_hydrogen_treatment     constr
_refine_ls_weighting_scheme     calc
_refine_ls_weighting_details
                 'calc w=1/[\s^2^(Fo^2^)+(0.0498P)^2^] where P=(Fo^2^+2Fc^2^)/3'
_atom_sites_solution_hydrogens     geom
_atom_sites_solution_primary     direct
_atom_sites_solution_secondary     difmap
_refine_ls_shift/su_max     0.002
_refine_ls_shift/su_mean     0.000
_refine_diff_density_max     0.778
_refine_diff_density_min     -0.971
_refine_ls_extinction_method     none
_refine_ls_extinction_coef     ?
_refine_ls_abs_structure_details     'Flack (1983), 4199 Friedel pairs'
_refine_ls_abs_structure_Flack     -0.014(8)
loop_
    _atom_type_symbol
    _atom_type_description
    _atom_type_scat_dispersion_real
    _atom_type_scat_dispersion_imag
    _atom_type_scat_source
    'C' 'C' 0.0033 0.0016
                         'International Tables Vol C Tables 4.2.6.8 and 6.1.1.4'
    'Br' 'Br' -0.2901 2.4595
                         'International Tables Vol C Tables 4.2.6.8 and 6.1.1.4'
    'Cu' 'Cu' 0.3201 1.2651
                         'International Tables Vol C Tables 4.2.6.8 and 6.1.1.4'
    'O' 'O' 0.0106 0.0060
                         'International Tables Vol C Tables 4.2.6.8 and 6.1.1.4'
    'P' 'P' 0.1023 0.0942
                         'International Tables Vol C Tables 4.2.6.8 and 6.1.1.4'
    'S' 'S' 0.1246 0.1234
                         'International Tables Vol C Tables 4.2.6.8 and 6.1.1.4'
    'W' 'W' -0.8490 6.8722
                         'International Tables Vol C Tables 4.2.6.8 and 6.1.1.4'
    'H' 'H' 0.0000 0.0000
                         'International Tables Vol C Tables 4.2.6.8 and 6.1.1.4'
_computing_data_collection     'CrystalClear (Rigaku, 2007)'
_computing_cell_refinement     'CrystalClear (Rigaku, 2007)'
_computing_data_reduction     'CrystalClear (Rigaku, 2007)'
_computing_structure_solution     'SHELXS97 (Sheldrick, 2008)'
_computing_structure_refinement     'SHELXL97 (Sheldrick, 2008)'
_computing_molecular_graphics     'SHELXTL (Sheldrick, 2008)'
_computing_publication_material     'SHELXTL (Sheldrick, 2008)'
loop_
    _atom_site_type_symbol
    _atom_site_label
    _atom_site_fract_x
    _atom_site_fract_y
    _atom_site_fract_z
    _atom_site_U_iso_or_equiv
    _atom_site_adp_type
    _atom_site_calc_flag
    _atom_site_refinement_flags
    _atom_site_occupancy
    _atom_site_symmetry_multiplicity
    _atom_site_disorder_assembly
    _atom_site_disorder_group
    W W1 0.83490(3) 0.506350(18) 0.024773(14) 0.03477(11) Uani d . 1 1 . .
    Br Br1 0.53543(7) 0.45034(5) 0.00444(4) 0.0430(2) Uani d . 1 1 . .
    Cu Cu1 0.70443(10) 0.40250(6) 0.07471(5) 0.0456(3) Uani d . 1 1 . .
    Cu Cu2 0.70050(10) 0.45598(6) -0.06093(5) 0.0435(3) Uani d . 1 1 . .
    Cu Cu3 0.64891(9) 0.57834(6) 0.03452(5) 0.0455(3) Uani d . 1 1 . .
    S S1 0.81731(18) 0.38494(11) -0.00357(10) 0.0385(5) Uani d . 1 1 . .
    S S2 0.7603(2) 0.57884(12) -0.04490(10) 0.0418(6) Uani d . 1 1 . .
    S S3 0.74272(19) 0.52247(12) 0.10902(10) 0.0405(5) Uani d . 1 1 . .
    P P1 0.6429(2) 0.30728(13) 0.12923(10) 0.0381(6) Uani d . 1 1 . .
    P P2 0.6532(2) 0.40308(12) -0.14515(9) 0.0377(5) Uani d . 1 1 . .
    P P3 0.52241(19) 0.66390(12) 0.03685(10) 0.0366(5) Uani d . 1 1 . .
    O O1 0.9641(5) 0.5296(3) 0.0351(3) 0.0555(17) Uani d . 1 1 . .
    C C1 0.7003(8) 0.2967(5) 0.2020(4) 0.044(2) Uani d . 1 1 . .
    C C2 0.7111(10) 0.2272(6) 0.2280(5) 0.062(3) Uani d . 1 1 . .
    H H2A 0.6905 0.1832 0.2087 0.074 Uiso calc R 1 1 . .
    C C3 0.7539(10) 0.2243(7) 0.2841(5) 0.073(4) Uani d . 1 1 . .
    H H3A 0.7621 0.1772 0.3018 0.087 Uiso calc R 1 1 . .
    C C4 0.7848(9) 0.2881(7) 0.3149(4) 0.063(3) Uani d . 1 1 . .
    H H4A 0.8134 0.2844 0.3524 0.075 Uiso calc R 1 1 . .
    C C5 0.7714(9) 0.3578(6) 0.2877(4) 0.056(3) Uani d . 1 1 . .
    H H5A 0.7892 0.4020 0.3076 0.068 Uiso calc R 1 1 . .
    C C6 0.7324(8) 0.3620(6) 0.2319(4) 0.050(3) Uani d . 1 1 . .
    H H6A 0.7270 0.4089 0.2135 0.060 Uiso calc R 1 1 . .
    C C7 0.6599(9) 0.2132(5) 0.0970(4) 0.043(2) Uani d . 1 1 . .
    C C8 0.7512(9) 0.1951(6) 0.0704(5) 0.055(3) Uani d . 1 1 . .
    H H8A 0.8036 0.2313 0.0683 0.066 Uiso calc R 1 1 . .
    C C9 0.7678(11) 0.1255(7) 0.0468(6) 0.079(4) Uani d . 1 1 . .
    H H9A 0.8308 0.1143 0.0287 0.095 Uiso calc R 1 1 . .
    C C10 0.6873(13) 0.0692(7) 0.0502(5) 0.076(4) Uani d . 1 1 . .
    H H10A 0.6975 0.0211 0.0344 0.091 Uiso calc R 1 1 . .
    C C11 0.5988(12) 0.0869(6) 0.0759(6) 0.076(4) Uani d . 1 1 . .
    H H11A 0.5472 0.0501 0.0786 0.091 Uiso calc R 1 1 . .
    C C12 0.5799(9) 0.1569(6) 0.0986(5) 0.054(3) Uani d . 1 1 . .
    H H12A 0.5154 0.1681 0.1150 0.065 Uiso calc R 1 1 . .
    C C13 0.5042(7) 0.3164(5) 0.1429(4) 0.041(2) Uani d . 1 1 . .
    C C14 0.4350(8) 0.3095(5) 0.0960(5) 0.047(2) Uani d . 1 1 . .
    H H14A 0.4601 0.2994 0.0585 0.057 Uiso calc R 1 1 . .
    C C15 0.3311(9) 0.3174(6) 0.1048(5) 0.062(3) Uani d . 1 1 . .
    H H15A 0.2858 0.3097 0.0735 0.075 Uiso calc R 1 1 . .
    C C16 0.2926(9) 0.3360(6) 0.1576(5) 0.060(3) Uani d . 1 1 . .
    H H16A 0.2213 0.3424 0.1625 0.072 Uiso calc R 1 1 . .
    C C17 0.3595(9) 0.3456(7) 0.2052(6) 0.071(3) Uani d . 1 1 . .
    H H17A 0.3330 0.3581 0.2421 0.086 Uiso calc R 1 1 . .
    C C18 0.4652(9) 0.3365(6) 0.1975(5) 0.057(3) Uani d . 1 1 . .
    H H18A 0.5103 0.3439 0.2290 0.069 Uiso calc R 1 1 . .
    C C19 0.5934(7) 0.3094(5) -0.1345(4) 0.037(2) Uani d . 1 1 . .
    C C20 0.6000(8) 0.2715(5) -0.0818(4) 0.044(2) Uani d . 1 1 . .
    H H20A 0.6368 0.2928 -0.0507 0.053 Uiso calc R 1 1 . .
    C C21 0.5527(9) 0.2027(5) -0.0750(5) 0.056(3) Uani d . 1 1 . .
    H H21A 0.5597 0.1774 -0.0393 0.067 Uiso calc R 1 1 . .
    C C22 0.4966(9) 0.1706(6) -0.1180(5) 0.056(3) Uani d . 1 1 . .
    H H22A 0.4631 0.1246 -0.1117 0.067 Uiso calc R 1 1 . .
    C C23 0.4891(8) 0.2076(6) -0.1733(5) 0.055(3) Uani d . 1 1 . .
    H H23A 0.4551 0.1845 -0.2047 0.067 Uiso calc R 1 1 . .
    C C24 0.5319(8) 0.2765(5) -0.1794(4) 0.052(3) Uani d . 1 1 . .
    H H24A 0.5208 0.3034 -0.2140 0.062 Uiso calc R 1 1 . .
    C C25 0.7627(8) 0.3921(5) -0.1946(4) 0.045(2) Uani d . 1 1 . .
    C C26 0.8444(10) 0.4411(7) -0.1880(5) 0.071(3) Uani d . 1 1 . .
    H H26A 0.8433 0.4779 -0.1587 0.085 Uiso calc R 1 1 . .
    C C27 0.9307(12) 0.4349(10) -0.2264(8) 0.107(5) Uani d . 1 1 . .
    H H27A 0.9834 0.4707 -0.2234 0.128 Uiso calc R 1 1 . .
    C C28 0.9404(12) 0.3809(9) -0.2663(6) 0.089(5) Uani d . 1 1 . .
    H H28A 0.9997 0.3772 -0.2896 0.107 Uiso calc R 1 1 . .
    C C29 0.8594(13) 0.3302(8) -0.2722(5) 0.090(5) Uani d . 1 1 . .
    H H29A 0.8642 0.2912 -0.2996 0.108 Uiso calc R 1 1 . .
    C C30 0.7722(11) 0.3366(7) -0.2382(5) 0.077(4) Uani d . 1 1 . .
    H H30A 0.7175 0.3031 -0.2442 0.092 Uiso calc R 1 1 . .
    C C31 0.5548(9) 0.4496(5) -0.1901(4) 0.045(2) Uani d . 1 1 . .
    C C32 0.5681(9) 0.4705(6) -0.2469(5) 0.063(3) Uani d . 1 1 . .
    H H32A 0.6327 0.4646 -0.2647 0.076 Uiso calc R 1 1 . .
    C C33 0.4849(15) 0.5011(9) -0.2791(7) 0.105(6) Uani d . 1 1 . .
    H H33A 0.4946 0.5159 -0.3180 0.126 Uiso calc R 1 1 . .
    C C34 0.3884(14) 0.5091(8) -0.2529(8) 0.102(5) Uani d . 1 1 . .
    H H34A 0.3329 0.5289 -0.2742 0.122 Uiso calc R 1 1 . .
    C C35 0.3753(11) 0.4878(8) -0.1957(7) 0.093(5) Uani d . 1 1 . .
    H H35A 0.3106 0.4924 -0.1778 0.112 Uiso calc R 1 1 . .
    C C36 0.4580(10) 0.4596(7) -0.1649(5) 0.066(3) Uani d . 1 1 . .
    H H36A 0.4487 0.4466 -0.1256 0.079 Uiso calc R 1 1 . .
    C C37 0.4905(7) 0.6990(5) -0.0361(4) 0.041(2) Uani d . 1 1 . .
    C C38 0.4660(9) 0.7721(5) -0.0496(4) 0.050(3) Uani d . 1 1 . .
    H H38A 0.4668 0.8077 -0.0194 0.060 Uiso calc R 1 1 . .
    C C39 0.4403(10) 0.7966(6) -0.1053(5) 0.065(3) Uani d . 1 1 . .
    H H39A 0.4237 0.8470 -0.1126 0.079 Uiso calc R 1 1 . .
    C C40 0.4401(9) 0.7430(6) -0.1499(4) 0.059(3) Uani d . 1 1 . .
    H H40A 0.4243 0.7574 -0.1882 0.071 Uiso calc R 1 1 . .
    C C41 0.4628(10) 0.6701(7) -0.1377(5) 0.064(3) Uani d . 1 1 . .
    H H41A 0.4611 0.6345 -0.1679 0.077 Uiso calc R 1 1 . .
    C C42 0.4883(8) 0.6469(6) -0.0819(4) 0.048(3) Uani d . 1 1 . .
    H H42A 0.5040 0.5963 -0.0747 0.058 Uiso calc R 1 1 . .
    C C43 0.5500(7) 0.7499(5) 0.0787(4) 0.036(2) Uani d . 1 1 . .
    C C44 0.6493(9) 0.7753(5) 0.0815(4) 0.047(2) Uani d . 1 1 . .
    H H44A 0.7026 0.7467 0.0650 0.057 Uiso calc R 1 1 . .
    C C45 0.6723(11) 0.8438(6) 0.1090(5) 0.068(3) Uani d . 1 1 . .
    H H45A 0.7403 0.8616 0.1103 0.081 Uiso calc R 1 1 . .
    C C46 0.5969(11) 0.8829(6) 0.1328(5) 0.064(3) Uani d . 1 1 . .
    H H46A 0.6125 0.9293 0.1501 0.077 Uiso calc R 1 1 . .
    C C47 0.4981(9) 0.8588(6) 0.1334(6) 0.068(3) Uani d . 1 1 . .
    H H47A 0.4472 0.8879 0.1516 0.081 Uiso calc R 1 1 . .
    C C48 0.4712(9) 0.7907(5) 0.1071(4) 0.050(3) Uani d . 1 1 . .
    H H48A 0.4033 0.7727 0.1082 0.060 Uiso calc R 1 1 . .
    C C49 0.4001(7) 0.6267(5) 0.0624(5) 0.046(2) Uani d . 1 1 . .
    C C50 0.3988(9) 0.5673(6) 0.1020(4) 0.053(3) Uani d . 1 1 . .
    H H50A 0.4610 0.5485 0.1169 0.064 Uiso calc R 1 1 . .
    C C51 0.3068(13) 0.5361(7) 0.1193(6) 0.083(4) Uani d . 1 1 . .
    H H51A 0.3082 0.4959 0.1458 0.100 Uiso calc R 1 1 . .
    C C52 0.2139(11) 0.5607(8) 0.0997(5) 0.072(4) Uani d . 1 1 . .
    H H52A 0.1520 0.5386 0.1121 0.087 Uiso calc R 1 1 . .
    C C53 0.2150(10) 0.6185(9) 0.0616(6) 0.086(4) Uani d . 1 1 . .
    H H53A 0.1519 0.6368 0.0476 0.104 Uiso calc R 1 1 . .
    C C54 0.3056(8) 0.6522(7) 0.0422(5) 0.067(3) Uani d . 1 1 . .
    H H54A 0.3027 0.6920 0.0155 0.080 Uiso calc R 1 1 . .
loop_
    _atom_site_aniso_label
    _atom_site_aniso_U_11
    _atom_site_aniso_U_22
    _atom_site_aniso_U_33
    _atom_site_aniso_U_12
    _atom_site_aniso_U_13
    _atom_site_aniso_U_23
    W1 0.02796(18) 0.03604(17) 0.04030(19) -0.00171(16) -0.00288(15)
                                                                    -0.00148(16)
    Br1 0.0348(5) 0.0472(5) 0.0470(5) -0.0028(4) -0.0006(4) -0.0039(4)
    Cu1 0.0549(8) 0.0381(6) 0.0438(6) -0.0078(6) 0.0062(6) 0.0024(5)
    Cu2 0.0532(8) 0.0417(6) 0.0357(6) -0.0014(6) -0.0094(5) -0.0031(5)
    Cu3 0.0451(7) 0.0458(6) 0.0456(6) 0.0155(5) 0.0003(6) 0.0013(5)
    S1 0.0369(14) 0.0370(10) 0.0416(11) 0.0075(10) -0.0028(10) -0.0017(9)
    S2 0.0456(15) 0.0372(11) 0.0425(13) -0.0026(10) 0.0016(11) 0.0057(10)
    S3 0.0491(15) 0.0399(12) 0.0326(11) 0.0011(10) -0.0049(10) -0.0032(9)
    P1 0.0376(15) 0.0376(12) 0.0392(13) -0.0043(10) 0.0014(11) 0.0032(10)
    P2 0.0445(15) 0.0373(11) 0.0312(11) -0.0007(11) -0.0040(11) 0.0032(9)
    P3 0.0336(13) 0.0378(12) 0.0385(13) 0.0081(10) 0.0001(10) 0.0033(10)
    O1 0.036(4) 0.054(4) 0.077(5) -0.009(3) -0.003(4) -0.003(3)
    C1 0.037(6) 0.054(6) 0.040(5) -0.012(5) 0.007(4) -0.006(4)
    C2 0.084(9) 0.047(6) 0.054(7) 0.000(6) -0.011(6) 0.001(5)
    C3 0.097(11) 0.066(7) 0.055(7) -0.011(7) -0.019(7) 0.025(6)
    C4 0.068(8) 0.095(9) 0.025(5) -0.003(7) -0.002(5) -0.001(5)
    C5 0.074(8) 0.061(7) 0.034(5) -0.015(6) -0.006(5) 0.006(5)
    C6 0.042(7) 0.058(6) 0.049(6) -0.001(5) 0.007(5) -0.006(5)
    C7 0.056(7) 0.042(5) 0.033(5) 0.006(5) -0.006(5) 0.004(4)
    C8 0.057(7) 0.055(6) 0.054(6) 0.013(5) 0.011(6) 0.010(5)
    C9 0.083(10) 0.080(9) 0.075(9) 0.029(8) 0.017(7) 0.012(7)
    C10 0.109(12) 0.053(7) 0.064(7) 0.023(8) -0.015(8) 0.002(6)
    C11 0.113(12) 0.030(6) 0.084(9) 0.002(6) -0.001(9) 0.008(6)
    C12 0.047(7) 0.052(6) 0.065(7) -0.006(5) -0.010(6) 0.005(5)
    C13 0.037(6) 0.041(5) 0.046(6) 0.000(4) 0.003(5) 0.000(4)
    C14 0.037(6) 0.056(6) 0.049(6) -0.008(5) 0.000(5) 0.004(5)
    C15 0.044(7) 0.071(7) 0.073(8) -0.005(6) -0.018(7) 0.009(6)
    C16 0.037(6) 0.070(7) 0.073(8) -0.002(5) 0.001(6) -0.003(6)
    C17 0.042(7) 0.096(9) 0.077(8) 0.001(6) 0.000(6) -0.024(7)
    C18 0.040(6) 0.073(7) 0.059(7) 0.010(5) -0.007(5) -0.007(6)
    C19 0.044(6) 0.032(4) 0.033(5) -0.002(4) -0.003(4) 0.001(4)
    C20 0.042(6) 0.048(5) 0.043(5) -0.008(4) -0.008(5) -0.005(4)
    C21 0.057(7) 0.043(5) 0.066(7) -0.006(5) 0.018(6) 0.021(5)
    C22 0.052(7) 0.049(6) 0.066(7) -0.025(5) 0.016(6) -0.021(6)
    C23 0.045(7) 0.065(7) 0.056(7) -0.015(5) -0.005(5) 0.001(5)
    C24 0.051(7) 0.053(6) 0.051(6) -0.006(5) -0.006(5) -0.027(5)
    C25 0.055(7) 0.047(5) 0.032(5) -0.005(5) -0.006(5) -0.005(4)
    C26 0.065(8) 0.083(8) 0.064(7) 0.001(7) 0.016(7) -0.005(6)
    C27 0.054(9) 0.139(14) 0.128(14) -0.007(9) 0.037(9) -0.012(12)
    C28 0.079(11) 0.114(11) 0.074(9) 0.023(10) 0.030(8) 0.040(9)
    C29 0.121(14) 0.099(10) 0.048(7) -0.007(10) 0.040(8) -0.013(7)
    C30 0.101(11) 0.070(8) 0.060(8) -0.022(7) 0.025(8) -0.028(6)
    C31 0.061(7) 0.038(5) 0.036(5) -0.009(5) -0.020(5) 0.000(4)
    C32 0.065(8) 0.061(7) 0.064(7) -0.012(6) -0.025(6) 0.008(5)
    C33 0.140(15) 0.084(9) 0.092(10) -0.016(12) -0.074(11) 0.032(9)
    C34 0.121(13) 0.067(8) 0.117(12) 0.013(10) -0.075(11) 0.019(9)
    C35 0.078(10) 0.097(10) 0.105(11) 0.032(8) -0.043(8) -0.015(9)
    C36 0.066(8) 0.075(7) 0.056(7) 0.021(7) -0.013(6) -0.011(6)
    C37 0.039(6) 0.043(5) 0.041(5) 0.006(4) -0.003(4) -0.005(4)
    C38 0.065(7) 0.044(5) 0.042(5) 0.003(5) 0.014(5) -0.001(4)
    C39 0.076(9) 0.058(6) 0.062(7) 0.018(6) -0.004(7) 0.025(6)
    C40 0.080(9) 0.078(8) 0.019(5) -0.004(7) -0.001(5) 0.004(5)
    C41 0.073(9) 0.072(8) 0.048(6) -0.005(7) -0.013(6) 0.011(6)
    C42 0.060(7) 0.050(6) 0.035(5) 0.004(5) -0.001(5) -0.010(4)
    C43 0.029(5) 0.044(5) 0.035(5) 0.005(4) 0.000(4) 0.003(4)
    C44 0.044(7) 0.054(6) 0.044(5) -0.006(5) 0.001(5) -0.009(4)
    C45 0.066(9) 0.059(7) 0.077(8) -0.007(7) -0.001(7) 0.004(6)
    C46 0.084(10) 0.050(6) 0.057(7) -0.008(7) -0.021(7) 0.006(5)
    C47 0.047(8) 0.066(7) 0.090(9) 0.020(6) -0.010(7) -0.017(6)
    C48 0.041(6) 0.045(5) 0.065(7) 0.009(5) 0.002(5) -0.017(5)
    C49 0.032(6) 0.046(5) 0.060(6) -0.001(4) -0.002(5) 0.009(5)
    C50 0.049(7) 0.056(6) 0.054(6) 0.005(5) 0.014(5) 0.018(5)
    C51 0.101(12) 0.063(7) 0.085(9) -0.019(8) 0.034(9) -0.009(6)
    C52 0.063(9) 0.092(9) 0.063(8) -0.038(8) 0.014(7) -0.017(7)
    C53 0.052(8) 0.137(12) 0.070(9) -0.014(9) -0.008(7) 0.001(9)
    C54 0.036(7) 0.099(8) 0.066(7) -0.012(6) 0.000(5) 0.027(6)
_geom_special_details
;
All e.s.d.'s (except the e.s.d. in the dihedral angle between two l.s. planes)
are estimated using the full covariance matrix. The cell e.s.d.'s are taken
into account individually in the estimation of e.s.d.'s in distances, angles
and torsion angles; correlations between e.s.d.'s in cell parameters are only
used when they are defined by crystal symmetry. An approximate (isotropic)
treatment of cell e.s.d.'s is used for estimating e.s.d.'s involving l.s.
planes.
;
loop_
    _geom_bond_atom_site_label_1
    _geom_bond_atom_site_label_2
    _geom_bond_site_symmetry_2
    _geom_bond_distance
    _geom_bond_publ_flag
    W1 O1 . 1.728(6) ?
    W1 S1 . 2.248(2) ?
    W1 S2 . 2.251(2) ?
    W1 S3 . 2.270(2) ?
    W1 Cu3 . 2.7173(12) ?
    W1 Cu1 . 2.7315(12) ?
    W1 Cu2 . 2.7519(11) ?
    Br1 Cu2 . 2.5932(15) ?
    Br1 Cu3 . 2.7744(15) ?
    Br1 Cu1 . 2.8262(16) ?
    Cu1 P1 . 2.232(3) ?
    Cu1 S3 . 2.309(2) ?
    Cu1 S1 . 2.317(3) ?
    Cu1 Cu2 . 3.2251(15) ?
    Cu1 Cu3 . 3.3120(15) ?
    Cu2 P2 . 2.215(2) ?
    Cu2 S2 . 2.329(2) ?
    Cu2 S1 . 2.351(2) ?
    Cu2 Cu3 . 3.1321(15) ?
    Cu3 P3 . 2.220(2) ?
    Cu3 S3 . 2.301(2) ?
    Cu3 S2 . 2.304(3) ?
    P1 C13 . 1.819(10) ?
    P1 C1 . 1.822(10) ?
    P1 C7 . 1.827(9) ?
    P2 C25 . 1.812(10) ?
    P2 C31 . 1.822(10) ?
    P2 C19 . 1.839(9) ?
    P3 C49 . 1.801(10) ?
    P3 C37 . 1.816(9) ?
    P3 C43 . 1.825(9) ?
    C1 C2 . 1.368(14) ?
    C1 C6 . 1.398(13) ?
    C2 C3 . 1.390(15) ?
    C2 H2A . 0.9300 ?
    C3 C4 . 1.384(16) ?
    C3 H3A . 0.9300 ?
    C4 C5 . 1.386(15) ?
    C4 H4A . 0.9300 ?
    C5 C6 . 1.366(14) ?
    C5 H5A . 0.9300 ?
    C6 H6A . 0.9300 ?
    C7 C8 . 1.359(14) ?
    C7 C12 . 1.431(14) ?
    C8 C9 . 1.357(16) ?
    C8 H8A . 0.9300 ?
    C9 C10 . 1.437(18) ?
    C9 H9A . 0.9300 ?
    C10 C11 . 1.316(18) ?
    C10 H10A . 0.9300 ?
    C11 C12 . 1.361(15) ?
    C11 H11A . 0.9300 ?
    C12 H12A . 0.9300 ?
    C13 C18 . 1.385(14) ?
    C13 C14 . 1.394(13) ?
    C14 C15 . 1.358(15) ?
    C14 H14A . 0.9300 ?
    C15 C16 . 1.338(15) ?
    C15 H15A . 0.9300 ?
    C16 C17 . 1.394(16) ?
    C16 H16A . 0.9300 ?
    C17 C18 . 1.380(15) ?
    C17 H17A . 0.9300 ?
    C18 H18A . 0.9300 ?
    C19 C20 . 1.374(12) ?
    C19 C24 . 1.416(12) ?
    C20 C21 . 1.366(13) ?
    C20 H20A . 0.9300 ?
    C21 C22 . 1.342(15) ?
    C21 H21A . 0.9300 ?
    C22 C23 . 1.419(15) ?
    C22 H22A . 0.9300 ?
    C23 C24 . 1.342(14) ?
    C23 H23A . 0.9300 ?
    C24 H24A . 0.9300 ?
    C25 C26 . 1.368(15) ?
    C25 C30 . 1.398(14) ?
    C26 C27 . 1.417(18) ?
    C26 H26A . 0.9300 ?
    C27 C28 . 1.32(2) ?
    C27 H27A . 0.9300 ?
    C28 C29 . 1.379(19) ?
    C28 H28A . 0.9300 ?
    C29 C30 . 1.367(18) ?
    C29 H29A . 0.9300 ?
    C30 H30A . 0.9300 ?
    C31 C32 . 1.355(14) ?
    C31 C36 . 1.382(15) ?
    C32 C33 . 1.404(17) ?
    C32 H32A . 0.9300 ?
    C33 C34 . 1.38(2) ?
    C33 H33A . 0.9300 ?
    C34 C35 . 1.36(2) ?
    C34 H34A . 0.9300 ?
    C35 C36 . 1.367(16) ?
    C35 H35A . 0.9300 ?
    C36 H36A . 0.9300 ?
    C37 C38 . 1.364(12) ?
    C37 C42 . 1.389(12) ?
    C38 C39 . 1.376(14) ?
    C38 H38A . 0.9300 ?
    C39 C40 . 1.387(15) ?
    C39 H39A . 0.9300 ?
    C40 C41 . 1.349(15) ?
    C40 H40A . 0.9300 ?
    C41 C42 . 1.372(14) ?
    C41 H41A . 0.9300 ?
    C42 H42A . 0.9300 ?
    C43 C44 . 1.355(13) ?
    C43 C48 . 1.400(13) ?
    C44 C45 . 1.392(14) ?
    C44 H44A . 0.9300 ?
    C45 C46 . 1.306(17) ?
    C45 H45A . 0.9300 ?
    C46 C47 . 1.341(16) ?
    C46 H46A . 0.9300 ?
    C47 C48 . 1.386(15) ?
    C47 H47A . 0.9300 ?
    C48 H48A . 0.9300 ?
    C49 C54 . 1.375(14) ?
    C49 C50 . 1.381(13) ?
    C50 C51 . 1.362(16) ?
    C50 H50A . 0.9300 ?
    C51 C52 . 1.347(19) ?
    C51 H51A . 0.9300 ?
    C52 C53 . 1.337(18) ?
    C52 H52A . 0.9300 ?
    C53 C54 . 1.380(17) ?
    C53 H53A . 0.9300 ?
    C54 H54A . 0.9300 ?
loop_
    _geom_angle_atom_site_label_1
    _geom_angle_atom_site_label_2
    _geom_angle_atom_site_label_3
    _geom_angle_site_symmetry_1
    _geom_angle_site_symmetry_3
    _geom_angle
    _geom_angle_publ_flag
    O1 W1 S1 . . 111.2(2) ?
    O1 W1 S2 . . 111.8(2) ?
    S1 W1 S2 . . 107.27(8) ?
    O1 W1 S3 . . 111.0(2) ?
    S1 W1 S3 . . 107.97(8) ?
    S2 W1 S3 . . 107.44(9) ?
    O1 W1 Cu3 . . 136.4(2) ?
    S1 W1 Cu3 . . 112.34(7) ?
    S2 W1 Cu3 . . 54.29(7) ?
    S3 W1 Cu3 . . 54.06(6) ?
    O1 W1 Cu1 . . 133.9(2) ?
    S1 W1 Cu1 . . 54.42(6) ?
    S2 W1 Cu1 . . 114.31(7) ?
    S3 W1 Cu1 . . 54.03(6) ?
    Cu3 W1 Cu1 . . 74.87(4) ?
    O1 W1 Cu2 . . 141.0(2) ?
    S1 W1 Cu2 . . 54.99(6) ?
    S2 W1 Cu2 . . 54.37(6) ?
    S3 W1 Cu2 . . 108.04(7) ?
    Cu3 W1 Cu2 . . 69.87(4) ?
    Cu1 W1 Cu2 . . 72.05(4) ?
    Cu2 Br1 Cu3 . . 71.31(4) ?
    Cu2 Br1 Cu1 . . 72.90(4) ?
    Cu3 Br1 Cu1 . . 72.50(4) ?
    P1 Cu1 S3 . . 125.31(10) ?
    P1 Cu1 S1 . . 123.20(9) ?
    S3 Cu1 S1 . . 104.38(9) ?
    P1 Cu1 W1 . . 162.39(9) ?
    S3 Cu1 W1 . . 52.73(6) ?
    S1 Cu1 W1 . . 52.10(6) ?
    P1 Cu1 Br1 . . 105.43(8) ?
    S3 Cu1 Br1 . . 94.65(7) ?
    S1 Cu1 Br1 . . 95.03(7) ?
    W1 Cu1 Br1 . . 92.13(4) ?
    P1 Cu1 Cu2 . . 138.19(8) ?
    S3 Cu1 Cu2 . . 93.33(7) ?
    S1 Cu1 Cu2 . . 46.74(6) ?
    W1 Cu1 Cu2 . . 54.27(3) ?
    Br1 Cu1 Cu2 . . 50.22(3) ?
    P1 Cu1 Cu3 . . 141.42(9) ?
    S3 Cu1 Cu3 . . 43.98(6) ?
    S1 Cu1 Cu3 . . 92.78(6) ?
    W1 Cu1 Cu3 . . 52.37(3) ?
    Br1 Cu1 Cu3 . . 53.03(3) ?
    Cu2 Cu1 Cu3 . . 57.24(3) ?
    P2 Cu2 S2 . . 128.18(9) ?
    P2 Cu2 S1 . . 115.49(9) ?
    S2 Cu2 S1 . . 101.45(9) ?
    P2 Cu2 Br1 . . 104.74(8) ?
    S2 Cu2 Br1 . . 102.48(8) ?
    S1 Cu2 Br1 . . 100.64(7) ?
    P2 Cu2 W1 . . 157.00(9) ?
    S2 Cu2 W1 . . 51.78(6) ?
    S1 Cu2 W1 . . 51.55(6) ?
    Br1 Cu2 W1 . . 96.94(4) ?
    P2 Cu2 Cu3 . . 146.21(8) ?
    S2 Cu2 Cu3 . . 47.14(7) ?
    S1 Cu2 Cu3 . . 96.81(6) ?
    Br1 Cu2 Cu3 . . 57.04(4) ?
    W1 Cu2 Cu3 . . 54.54(3) ?
    P2 Cu2 Cu1 . . 135.03(7) ?
    S2 Cu2 Cu1 . . 96.75(7) ?
    S1 Cu2 Cu1 . . 45.87(6) ?
    Br1 Cu2 Cu1 . . 56.88(4) ?
    W1 Cu2 Cu1 . . 53.68(3) ?
    Cu3 Cu2 Cu1 . . 62.78(3) ?
    P3 Cu3 S3 . . 131.15(10) ?
    P3 Cu3 S2 . . 118.12(9) ?
    S3 Cu3 S2 . . 104.62(10) ?
    P3 Cu3 W1 . . 164.77(8) ?
    S3 Cu3 W1 . . 53.01(6) ?
    S2 Cu3 W1 . . 52.47(6) ?
    P3 Cu3 Br1 . . 100.02(8) ?
    S3 Cu3 Br1 . . 96.22(7) ?
    S2 Cu3 Br1 . . 97.87(7) ?
    W1 Cu3 Br1 . . 93.58(4) ?
    P3 Cu3 Cu2 . . 129.83(8) ?
    S3 Cu3 Cu2 . . 95.94(7) ?
    S2 Cu3 Cu2 . . 47.80(6) ?
    W1 Cu3 Cu2 . . 55.58(3) ?
    Br1 Cu3 Cu2 . . 51.65(3) ?
    P3 Cu3 Cu1 . . 142.04(8) ?
    S3 Cu3 Cu1 . . 44.17(6) ?
    S2 Cu3 Cu1 . . 94.92(7) ?
    W1 Cu3 Cu1 . . 52.76(3) ?
    Br1 Cu3 Cu1 . . 54.47(3) ?
    Cu2 Cu3 Cu1 . . 59.98(3) ?
    W1 S1 Cu1 . . 73.48(7) ?
    W1 S1 Cu2 . . 73.46(6) ?
    Cu1 S1 Cu2 . . 87.39(9) ?
    W1 S2 Cu3 . . 73.23(7) ?
    W1 S2 Cu2 . . 73.85(7) ?
    Cu3 S2 Cu2 . . 85.07(9) ?
    W1 S3 Cu3 . . 72.94(7) ?
    W1 S3 Cu1 . . 73.24(7) ?
    Cu3 S3 Cu1 . . 91.85(9) ?
    C13 P1 C1 . . 104.5(4) ?
    C13 P1 C7 . . 105.5(5) ?
    C1 P1 C7 . . 102.9(4) ?
    C13 P1 Cu1 . . 112.1(3) ?
    C1 P1 Cu1 . . 116.0(3) ?
    C7 P1 Cu1 . . 114.8(3) ?
    C25 P2 C31 . . 103.9(5) ?
    C25 P2 C19 . . 108.1(4) ?
    C31 P2 C19 . . 100.9(4) ?
    C25 P2 Cu2 . . 111.6(3) ?
    C31 P2 Cu2 . . 119.0(3) ?
    C19 P2 Cu2 . . 112.3(3) ?
    C49 P3 C37 . . 102.8(4) ?
    C49 P3 C43 . . 107.7(4) ?
    C37 P3 C43 . . 103.7(4) ?
    C49 P3 Cu3 . . 113.6(3) ?
    C37 P3 Cu3 . . 112.0(3) ?
    C43 P3 Cu3 . . 115.8(3) ?
    C2 C1 C6 . . 119.9(9) ?
    C2 C1 P1 . . 121.6(8) ?
    C6 C1 P1 . . 118.5(8) ?
    C1 C2 C3 . . 117.9(10) ?
    C1 C2 H2A . . 121.0 ?
    C3 C2 H2A . . 121.0 ?
    C4 C3 C2 . . 123.3(11) ?
    C4 C3 H3A . . 118.4 ?
    C2 C3 H3A . . 118.4 ?
    C3 C4 C5 . . 117.3(10) ?
    C3 C4 H4A . . 121.3 ?
    C5 C4 H4A . . 121.3 ?
    C6 C5 C4 . . 120.5(10) ?
    C6 C5 H5A . . 119.7 ?
    C4 C5 H5A . . 119.7 ?
    C5 C6 C1 . . 121.0(10) ?
    C5 C6 H6A . . 119.5 ?
    C1 C6 H6A . . 119.5 ?
    C8 C7 C12 . . 118.0(9) ?
    C8 C7 P1 . . 119.7(8) ?
    C12 C7 P1 . . 122.3(8) ?
    C9 C8 C7 . . 121.7(12) ?
    C9 C8 H8A . . 119.2 ?
    C7 C8 H8A . . 119.2 ?
    C8 C9 C10 . . 119.4(12) ?
    C8 C9 H9A . . 120.3 ?
    C10 C9 H9A . . 120.3 ?
    C11 C10 C9 . . 118.8(11) ?
    C11 C10 H10A . . 120.6 ?
    C9 C10 H10A . . 120.6 ?
    C10 C11 C12 . . 122.6(13) ?
    C10 C11 H11A . . 118.7 ?
    C12 C11 H11A . . 118.7 ?
    C11 C12 C7 . . 119.4(11) ?
    C11 C12 H12A . . 120.3 ?
    C7 C12 H12A . . 120.3 ?
    C18 C13 C14 . . 118.5(9) ?
    C18 C13 P1 . . 122.1(8) ?
    C14 C13 P1 . . 119.2(7) ?
    C15 C14 C13 . . 120.4(10) ?
    C15 C14 H14A . . 119.8 ?
    C13 C14 H14A . . 119.8 ?
    C16 C15 C14 . . 121.4(11) ?
    C16 C15 H15A . . 119.3 ?
    C14 C15 H15A . . 119.3 ?
    C15 C16 C17 . . 119.8(11) ?
    C15 C16 H16A . . 120.1 ?
    C17 C16 H16A . . 120.1 ?
    C18 C17 C16 . . 119.7(11) ?
    C18 C17 H17A . . 120.1 ?
    C16 C17 H17A . . 120.1 ?
    C17 C18 C13 . . 120.0(10) ?
    C17 C18 H18A . . 120.0 ?
    C13 C18 H18A . . 120.0 ?
    C20 C19 C24 . . 117.6(8) ?
    C20 C19 P2 . . 121.7(7) ?
    C24 C19 P2 . . 120.5(7) ?
    C21 C20 C19 . . 120.3(9) ?
    C21 C20 H20A . . 119.9 ?
    C19 C20 H20A . . 119.9 ?
    C22 C21 C20 . . 122.2(10) ?
    C22 C21 H21A . . 118.9 ?
    C20 C21 H21A . . 118.9 ?
    C21 C22 C23 . . 119.2(9) ?
    C21 C22 H22A . . 120.4 ?
    C23 C22 H22A . . 120.4 ?
    C24 C23 C22 . . 118.7(10) ?
    C24 C23 H23A . . 120.6 ?
    C22 C23 H23A . . 120.6 ?
    C23 C24 C19 . . 121.8(10) ?
    C23 C24 H24A . . 119.1 ?
    C19 C24 H24A . . 119.1 ?
    C26 C25 C30 . . 116.9(11) ?
    C26 C25 P2 . . 117.4(8) ?
    C30 C25 P2 . . 125.6(9) ?
    C25 C26 C27 . . 119.0(12) ?
    C25 C26 H26A . . 120.5 ?
    C27 C26 H26A . . 120.5 ?
    C28 C27 C26 . . 123.6(15) ?
    C28 C27 H27A . . 118.2 ?
    C26 C27 H27A . . 118.2 ?
    C27 C28 C29 . . 117.6(14) ?
    C27 C28 H28A . . 121.2 ?
    C29 C28 H28A . . 121.2 ?
    C30 C29 C28 . . 120.7(12) ?
    C30 C29 H29A . . 119.6 ?
    C28 C29 H29A . . 119.6 ?
    C29 C30 C25 . . 122.1(12) ?
    C29 C30 H30A . . 119.0 ?
    C25 C30 H30A . . 119.0 ?
    C32 C31 C36 . . 118.3(10) ?
    C32 C31 P2 . . 124.7(9) ?
    C36 C31 P2 . . 116.8(8) ?
    C31 C32 C33 . . 120.3(13) ?
    C31 C32 H32A . . 119.8 ?
    C33 C32 H32A . . 119.8 ?
    C34 C33 C32 . . 119.9(14) ?
    C34 C33 H33A . . 120.0 ?
    C32 C33 H33A . . 120.0 ?
    C35 C34 C33 . . 119.5(13) ?
    C35 C34 H34A . . 120.2 ?
    C33 C34 H34A . . 120.2 ?
    C34 C35 C36 . . 119.5(15) ?
    C34 C35 H35A . . 120.3 ?
    C36 C35 H35A . . 120.3 ?
    C35 C36 C31 . . 122.4(12) ?
    C35 C36 H36A . . 118.8 ?
    C31 C36 H36A . . 118.8 ?
    C38 C37 C42 . . 116.9(9) ?
    C38 C37 P3 . . 125.5(7) ?
    C42 C37 P3 . . 117.6(7) ?
    C37 C38 C39 . . 124.1(9) ?
    C37 C38 H38A . . 118.0 ?
    C39 C38 H38A . . 118.0 ?
    C38 C39 C40 . . 117.3(9) ?
    C38 C39 H39A . . 121.3 ?
    C40 C39 H39A . . 121.3 ?
    C41 C40 C39 . . 119.9(9) ?
    C41 C40 H40A . . 120.0 ?
    C39 C40 H40A . . 120.0 ?
    C40 C41 C42 . . 121.8(11) ?
    C40 C41 H41A . . 119.1 ?
    C42 C41 H41A . . 119.1 ?
    C41 C42 C37 . . 120.0(10) ?
    C41 C42 H42A . . 120.0 ?
    C37 C42 H42A . . 120.0 ?
    C44 C43 C48 . . 119.3(9) ?
    C44 C43 P3 . . 118.9(7) ?
    C48 C43 P3 . . 121.8(7) ?
    C43 C44 C45 . . 120.6(11) ?
    C43 C44 H44A . . 119.7 ?
    C45 C44 H44A . . 119.7 ?
    C46 C45 C44 . . 119.1(13) ?
    C46 C45 H45A . . 120.5 ?
    C44 C45 H45A . . 120.5 ?
    C45 C46 C47 . . 122.7(12) ?
    C45 C46 H46A . . 118.7 ?
    C47 C46 H46A . . 118.7 ?
    C46 C47 C48 . . 120.4(11) ?
    C46 C47 H47A . . 119.8 ?
    C48 C47 H47A . . 119.8 ?
    C47 C48 C43 . . 117.7(10) ?
    C47 C48 H48A . . 121.2 ?
    C43 C48 H48A . . 121.2 ?
    C54 C49 C50 . . 117.1(10) ?
    C54 C49 P3 . . 123.0(8) ?
    C50 C49 P3 . . 119.9(8) ?
    C51 C50 C49 . . 120.3(12) ?
    C51 C50 H50A . . 119.8 ?
    C49 C50 H50A . . 119.8 ?
    C52 C51 C50 . . 123.0(13) ?
    C52 C51 H51A . . 118.5 ?
    C50 C51 H51A . . 118.5 ?
    C53 C52 C51 . . 116.7(12) ?
    C53 C52 H52A . . 121.6 ?
    C51 C52 H52A . . 121.6 ?
    C52 C53 C54 . . 123.0(13) ?
    C52 C53 H53A . . 118.5 ?
    C54 C53 H53A . . 118.5 ?
    C49 C54 C53 . . 119.9(11) ?
    C49 C54 H54A . . 120.1 ?
    C53 C54 H54A . . 120.1 ?
loop_
    _geom_torsion_atom_site_label_1
    _geom_torsion_atom_site_label_2
    _geom_torsion_atom_site_label_3
    _geom_torsion_atom_site_label_4
    _geom_torsion_site_symmetry_1
    _geom_torsion_site_symmetry_2
    _geom_torsion_site_symmetry_3
    _geom_torsion_site_symmetry_4
    _geom_torsion
    _geom_torsion_publ_flag
    O1 W1 Cu1 P1 . . . . -5.1(4) ?
    S1 W1 Cu1 P1 . . . . 80.9(3) ?
    S2 W1 Cu1 P1 . . . . 175.3(3) ?
    S3 W1 Cu1 P1 . . . . -90.2(3) ?
    Cu3 W1 Cu1 P1 . . . . -146.5(3) ?
    Cu2 W1 Cu1 P1 . . . . 140.2(3) ?
    O1 W1 Cu1 S3 . . . . 85.1(3) ?
    S1 W1 Cu1 S3 . . . . 171.06(11) ?
    S2 W1 Cu1 S3 . . . . -94.51(10) ?
    Cu3 W1 Cu1 S3 . . . . -56.28(8) ?
    Cu2 W1 Cu1 S3 . . . . -129.60(8) ?
    O1 W1 Cu1 S1 . . . . -85.9(3) ?
    S2 W1 Cu1 S1 . . . . 94.44(10) ?
    S3 W1 Cu1 S1 . . . . -171.06(11) ?
    Cu3 W1 Cu1 S1 . . . . 132.66(8) ?
    Cu2 W1 Cu1 S1 . . . . 59.35(8) ?
    O1 W1 Cu1 Br1 . . . . 179.4(3) ?
    S1 W1 Cu1 Br1 . . . . -94.71(8) ?
    S2 W1 Cu1 Br1 . . . . -0.28(8) ?
    S3 W1 Cu1 Br1 . . . . 94.23(8) ?
    Cu3 W1 Cu1 Br1 . . . . 37.95(4) ?
    Cu2 W1 Cu1 Br1 . . . . -35.37(4) ?
    O1 W1 Cu1 Cu2 . . . . -145.3(3) ?
    S1 W1 Cu1 Cu2 . . . . -59.35(8) ?
    S2 W1 Cu1 Cu2 . . . . 35.09(7) ?
    S3 W1 Cu1 Cu2 . . . . 129.60(8) ?
    Cu3 W1 Cu1 Cu2 . . . . 73.31(4) ?
    O1 W1 Cu1 Cu3 . . . . 141.4(3) ?
    S1 W1 Cu1 Cu3 . . . . -132.66(8) ?
    S2 W1 Cu1 Cu3 . . . . -38.22(7) ?
    S3 W1 Cu1 Cu3 . . . . 56.28(8) ?
    Cu2 W1 Cu1 Cu3 . . . . -73.31(4) ?
    Cu2 Br1 Cu1 P1 . . . . -140.92(8) ?
    Cu3 Br1 Cu1 P1 . . . . 143.83(8) ?
    Cu2 Br1 Cu1 S3 . . . . 90.47(7) ?
    Cu3 Br1 Cu1 S3 . . . . 15.22(7) ?
    Cu2 Br1 Cu1 S1 . . . . -14.44(6) ?
    Cu3 Br1 Cu1 S1 . . . . -89.69(7) ?
    Cu2 Br1 Cu1 W1 . . . . 37.69(4) ?
    Cu3 Br1 Cu1 W1 . . . . -37.56(4) ?
    Cu3 Br1 Cu1 Cu2 . . . . -75.25(4) ?
    Cu2 Br1 Cu1 Cu3 . . . . 75.25(4) ?
    Cu3 Br1 Cu2 P2 . . . . -148.60(8) ?
    Cu1 Br1 Cu2 P2 . . . . 134.57(7) ?
    Cu3 Br1 Cu2 S2 . . . . -13.14(7) ?
    Cu1 Br1 Cu2 S2 . . . . -89.96(7) ?
    Cu3 Br1 Cu2 S1 . . . . 91.25(7) ?
    Cu1 Br1 Cu2 S1 . . . . 14.43(6) ?
    Cu3 Br1 Cu2 W1 . . . . 39.17(4) ?
    Cu1 Br1 Cu2 W1 . . . . -37.66(4) ?
    Cu1 Br1 Cu2 Cu3 . . . . -76.82(4) ?
    Cu3 Br1 Cu2 Cu1 . . . . 76.82(4) ?
    O1 W1 Cu2 P2 . . . . 18.3(4) ?
    S1 W1 Cu2 P2 . . . . -62.3(2) ?
    S2 W1 Cu2 P2 . . . . 99.1(2) ?
    S3 W1 Cu2 P2 . . . . -162.01(19) ?
    Cu3 W1 Cu2 P2 . . . . 158.97(19) ?
    Cu1 W1 Cu2 P2 . . . . -121.02(19) ?
    O1 W1 Cu2 S2 . . . . -80.8(3) ?
    S1 W1 Cu2 S2 . . . . -161.45(11) ?
    S3 W1 Cu2 S2 . . . . 98.88(10) ?
    Cu3 W1 Cu2 S2 . . . . 59.86(8) ?
    Cu1 W1 Cu2 S2 . . . . 139.87(9) ?
    O1 W1 Cu2 S1 . . . . 80.6(3) ?
    S2 W1 Cu2 S1 . . . . 161.45(11) ?
    S3 W1 Cu2 S1 . . . . -99.67(10) ?
    Cu3 W1 Cu2 S1 . . . . -138.69(8) ?
    Cu1 W1 Cu2 S1 . . . . -58.68(8) ?
    O1 W1 Cu2 Br1 . . . . 178.8(3) ?
    S1 W1 Cu2 Br1 . . . . 98.11(8) ?
    S2 W1 Cu2 Br1 . . . . -100.45(9) ?
    S3 W1 Cu2 Br1 . . . . -1.56(7) ?
    Cu3 W1 Cu2 Br1 . . . . -40.58(4) ?
    Cu1 W1 Cu2 Br1 . . . . 39.42(4) ?
    O1 W1 Cu2 Cu3 . . . . -140.7(3) ?
    S1 W1 Cu2 Cu3 . . . . 138.69(8) ?
    S2 W1 Cu2 Cu3 . . . . -59.86(8) ?
    S3 W1 Cu2 Cu3 . . . . 39.02(6) ?
    Cu1 W1 Cu2 Cu3 . . . . 80.01(4) ?
    O1 W1 Cu2 Cu1 . . . . 139.3(3) ?
    S1 W1 Cu2 Cu1 . . . . 58.68(8) ?
    S2 W1 Cu2 Cu1 . . . . -139.87(9) ?
    S3 W1 Cu2 Cu1 . . . . -40.99(6) ?
    Cu3 W1 Cu2 Cu1 . . . . -80.01(4) ?
    P1 Cu1 Cu2 P2 . . . . -11.40(19) ?
    S3 Cu1 Cu2 P2 . . . . -170.38(13) ?
    S1 Cu1 Cu2 P2 . . . . 82.95(14) ?
    W1 Cu1 Cu2 P2 . . . . 151.72(13) ?
    Br1 Cu1 Cu2 P2 . . . . -77.10(12) ?
    Cu3 Cu1 Cu2 P2 . . . . -143.84(13) ?
    P1 Cu1 Cu2 S2 . . . . 166.23(14) ?
    S3 Cu1 Cu2 S2 . . . . 7.24(10) ?
    S1 Cu1 Cu2 S2 . . . . -99.43(11) ?
    W1 Cu1 Cu2 S2 . . . . -30.66(7) ?
    Br1 Cu1 Cu2 S2 . . . . 100.52(8) ?
    Cu3 Cu1 Cu2 S2 . . . . 33.78(7) ?
    P1 Cu1 Cu2 S1 . . . . -94.34(15) ?
    S3 Cu1 Cu2 S1 . . . . 106.67(11) ?
    W1 Cu1 Cu2 S1 . . . . 68.77(8) ?
    Br1 Cu1 Cu2 S1 . . . . -160.05(9) ?
    Cu3 Cu1 Cu2 S1 . . . . 133.21(9) ?
    P1 Cu1 Cu2 Br1 . . . . 65.71(13) ?
    S3 Cu1 Cu2 Br1 . . . . -93.28(8) ?
    S1 Cu1 Cu2 Br1 . . . . 160.05(9) ?
    W1 Cu1 Cu2 Br1 . . . . -131.18(5) ?
    Cu3 Cu1 Cu2 Br1 . . . . -66.74(4) ?
    P1 Cu1 Cu2 W1 . . . . -163.11(13) ?
    S3 Cu1 Cu2 W1 . . . . 37.90(7) ?
    S1 Cu1 Cu2 W1 . . . . -68.77(8) ?
    Br1 Cu1 Cu2 W1 . . . . 131.18(5) ?
    Cu3 Cu1 Cu2 W1 . . . . 64.44(3) ?
    P1 Cu1 Cu2 Cu3 . . . . 132.45(13) ?
    S3 Cu1 Cu2 Cu3 . . . . -26.54(7) ?
    S1 Cu1 Cu2 Cu3 . . . . -133.21(9) ?
    W1 Cu1 Cu2 Cu3 . . . . -64.44(3) ?
    Br1 Cu1 Cu2 Cu3 . . . . 66.74(4) ?
    O1 W1 Cu3 P3 . . . . 28.6(5) ?
    S1 W1 Cu3 P3 . . . . -151.8(3) ?
    S2 W1 Cu3 P3 . . . . -56.1(3) ?
    S3 W1 Cu3 P3 . . . . 111.7(3) ?
    Cu1 W1 Cu3 P3 . . . . 167.9(3) ?
    Cu2 W1 Cu3 P3 . . . . -116.0(3) ?
    O1 W1 Cu3 S3 . . . . -83.1(4) ?
    S1 W1 Cu3 S3 . . . . 96.55(9) ?
    S2 W1 Cu3 S3 . . . . -167.72(11) ?
    Cu1 W1 Cu3 S3 . . . . 56.26(7) ?
    Cu2 W1 Cu3 S3 . . . . 132.32(8) ?
    O1 W1 Cu3 S2 . . . . 84.7(4) ?
    S1 W1 Cu3 S2 . . . . -95.73(10) ?
    S3 W1 Cu3 S2 . . . . 167.72(11) ?
    Cu1 W1 Cu3 S2 . . . . -136.02(8) ?
    Cu2 W1 Cu3 S2 . . . . -59.96(8) ?
    O1 W1 Cu3 Br1 . . . . -178.2(3) ?
    S1 W1 Cu3 Br1 . . . . 1.45(7) ?
    S2 W1 Cu3 Br1 . . . . 97.18(8) ?
    S3 W1 Cu3 Br1 . . . . -95.10(8) ?
    Cu1 W1 Cu3 Br1 . . . . -38.84(4) ?
    Cu2 W1 Cu3 Br1 . . . . 37.22(4) ?
    O1 W1 Cu3 Cu2 . . . . 144.6(3) ?
    S1 W1 Cu3 Cu2 . . . . -35.77(7) ?
    S2 W1 Cu3 Cu2 . . . . 59.96(8) ?
    S3 W1 Cu3 Cu2 . . . . -132.32(8) ?
    Cu1 W1 Cu3 Cu2 . . . . -76.06(4) ?
    O1 W1 Cu3 Cu1 . . . . -139.3(3) ?
    S1 W1 Cu3 Cu1 . . . . 40.29(7) ?
    S2 W1 Cu3 Cu1 . . . . 136.02(8) ?
    S3 W1 Cu3 Cu1 . . . . -56.26(7) ?
    Cu2 W1 Cu3 Cu1 . . . . 76.06(4) ?
    Cu2 Br1 Cu3 P3 . . . . 133.59(8) ?
    Cu1 Br1 Cu3 P3 . . . . -149.05(8) ?
    Cu2 Br1 Cu3 S3 . . . . -92.67(8) ?
    Cu1 Br1 Cu3 S3 . . . . -15.31(7) ?
    Cu2 Br1 Cu3 S2 . . . . 13.08(7) ?
    Cu1 Br1 Cu3 S2 . . . . 90.44(7) ?
    Cu2 Br1 Cu3 W1 . . . . -39.51(4) ?
    Cu1 Br1 Cu3 W1 . . . . 37.85(4) ?
    Cu1 Br1 Cu3 Cu2 . . . . 77.36(4) ?
    Cu2 Br1 Cu3 Cu1 . . . . -77.36(4) ?
    P2 Cu2 Cu3 P3 . . . . -3.30(19) ?
    S2 Cu2 Cu3 P3 . . . . 94.15(13) ?
    S1 Cu2 Cu3 P3 . . . . -166.53(11) ?
    Br1 Cu2 Cu3 P3 . . . . -68.23(10) ?
    W1 Cu2 Cu3 P3 . . . . 162.10(11) ?
    Cu1 Cu2 Cu3 P3 . . . . -134.73(11) ?
    P2 Cu2 Cu3 S3 . . . . 158.18(15) ?
    S2 Cu2 Cu3 S3 . . . . -104.37(11) ?
    S1 Cu2 Cu3 S3 . . . . -5.05(10) ?
    Br1 Cu2 Cu3 S3 . . . . 93.25(8) ?
    W1 Cu2 Cu3 S3 . . . . -36.43(7) ?
    Cu1 Cu2 Cu3 S3 . . . . 26.74(7) ?
    P2 Cu2 Cu3 S2 . . . . -97.45(16) ?
    S1 Cu2 Cu3 S2 . . . . 99.32(11) ?
    Br1 Cu2 Cu3 S2 . . . . -162.38(9) ?
    W1 Cu2 Cu3 S2 . . . . 67.95(8) ?
    Cu1 Cu2 Cu3 S2 . . . . 131.12(9) ?
    P2 Cu2 Cu3 W1 . . . . -165.40(15) ?
    S2 Cu2 Cu3 W1 . . . . -67.95(8) ?
    S1 Cu2 Cu3 W1 . . . . 31.38(6) ?
    Br1 Cu2 Cu3 W1 . . . . 129.67(4) ?
    Cu1 Cu2 Cu3 W1 . . . . 63.17(3) ?
    P2 Cu2 Cu3 Br1 . . . . 64.93(14) ?
    S2 Cu2 Cu3 Br1 . . . . 162.38(9) ?
    S1 Cu2 Cu3 Br1 . . . . -98.30(7) ?
    W1 Cu2 Cu3 Br1 . . . . -129.67(4) ?
    Cu1 Cu2 Cu3 Br1 . . . . -66.50(4) ?
    P2 Cu2 Cu3 Cu1 . . . . 131.43(15) ?
    S2 Cu2 Cu3 Cu1 . . . . -131.12(9) ?
    S1 Cu2 Cu3 Cu1 . . . . -31.79(7) ?
    Br1 Cu2 Cu3 Cu1 . . . . 66.50(4) ?
    W1 Cu2 Cu3 Cu1 . . . . -63.17(3) ?
    P1 Cu1 Cu3 P3 . . . . -10.4(2) ?
    S3 Cu1 Cu3 P3 . . . . -102.46(16) ?
    S1 Cu1 Cu3 P3 . . . . 149.61(13) ?
    W1 Cu1 Cu3 P3 . . . . -174.87(13) ?
    Br1 Cu1 Cu3 P3 . . . . 55.41(12) ?
    Cu2 Cu1 Cu3 P3 . . . . 117.51(13) ?
    P1 Cu1 Cu3 S3 . . . . 92.05(15) ?
    S1 Cu1 Cu3 S3 . . . . -107.93(12) ?
    W1 Cu1 Cu3 S3 . . . . -72.41(10) ?
    Br1 Cu1 Cu3 S3 . . . . 157.87(10) ?
    Cu2 Cu1 Cu3 S3 . . . . -140.03(10) ?
    P1 Cu1 Cu3 S2 . . . . -161.99(14) ?
    S3 Cu1 Cu3 S2 . . . . 105.97(12) ?
    S1 Cu1 Cu3 S2 . . . . -1.96(10) ?
    W1 Cu1 Cu3 S2 . . . . 33.56(7) ?
    Br1 Cu1 Cu3 S2 . . . . -96.16(8) ?
    Cu2 Cu1 Cu3 S2 . . . . -34.06(7) ?
    P1 Cu1 Cu3 W1 . . . . 164.45(13) ?
    S3 Cu1 Cu3 W1 . . . . 72.41(10) ?
    S1 Cu1 Cu3 W1 . . . . -35.52(6) ?
    Br1 Cu1 Cu3 W1 . . . . -129.72(5) ?
    Cu2 Cu1 Cu3 W1 . . . . -67.62(4) ?
    P1 Cu1 Cu3 Br1 . . . . -65.83(13) ?
    S3 Cu1 Cu3 Br1 . . . . -157.87(10) ?
    S1 Cu1 Cu3 Br1 . . . . 94.20(7) ?
    W1 Cu1 Cu3 Br1 . . . . 129.72(5) ?
    Cu2 Cu1 Cu3 Br1 . . . . 62.10(4) ?
    P1 Cu1 Cu3 Cu2 . . . . -127.93(13) ?
    S3 Cu1 Cu3 Cu2 . . . . 140.03(10) ?
    S1 Cu1 Cu3 Cu2 . . . . 32.10(7) ?
    W1 Cu1 Cu3 Cu2 . . . . 67.62(4) ?
    Br1 Cu1 Cu3 Cu2 . . . . -62.10(4) ?
    O1 W1 S1 Cu1 . . . . 129.6(3) ?
    S2 W1 S1 Cu1 . . . . -107.92(8) ?
    S3 W1 S1 Cu1 . . . . 7.60(9) ?
    Cu3 W1 S1 Cu1 . . . . -50.13(7) ?
    Cu2 W1 S1 Cu1 . . . . -92.21(8) ?
    O1 W1 S1 Cu2 . . . . -138.2(3) ?
    S2 W1 S1 Cu2 . . . . -15.71(9) ?
    S3 W1 S1 Cu2 . . . . 99.81(8) ?
    Cu3 W1 S1 Cu2 . . . . 42.08(7) ?
    Cu1 W1 S1 Cu2 . . . . 92.21(8) ?
    P1 Cu1 S1 W1 . . . . -159.08(10) ?
    S3 Cu1 S1 W1 . . . . -7.34(9) ?
    Br1 Cu1 S1 W1 . . . . 88.78(5) ?
    Cu2 Cu1 S1 W1 . . . . 73.52(6) ?
    Cu3 Cu1 S1 W1 . . . . 35.67(5) ?
    P1 Cu1 S1 Cu2 . . . . 127.40(11) ?
    S3 Cu1 S1 Cu2 . . . . -80.86(9) ?
    W1 Cu1 S1 Cu2 . . . . -73.52(6) ?
    Br1 Cu1 S1 Cu2 . . . . 15.26(7) ?
    Cu3 Cu1 S1 Cu2 . . . . -37.85(7) ?
    P2 Cu2 S1 W1 . . . . 157.46(9) ?
    S2 Cu2 S1 W1 . . . . 14.78(9) ?
    Br1 Cu2 S1 W1 . . . . -90.44(6) ?
    Cu3 Cu2 S1 W1 . . . . -32.79(6) ?
    Cu1 Cu2 S1 W1 . . . . -73.53(6) ?
    P2 Cu2 S1 Cu1 . . . . -129.01(10) ?
    S2 Cu2 S1 Cu1 . . . . 88.31(9) ?
    Br1 Cu2 S1 Cu1 . . . . -16.90(7) ?
    W1 Cu2 S1 Cu1 . . . . 73.53(6) ?
    Cu3 Cu2 S1 Cu1 . . . . 40.75(7) ?
    O1 W1 S2 Cu3 . . . . -132.4(2) ?
    S1 W1 S2 Cu3 . . . . 105.48(8) ?
    S3 W1 S2 Cu3 . . . . -10.40(9) ?
    Cu1 W1 S2 Cu3 . . . . 47.35(7) ?
    Cu2 W1 S2 Cu3 . . . . 89.64(7) ?
    O1 W1 S2 Cu2 . . . . 138.0(2) ?
    S1 W1 S2 Cu2 . . . . 15.84(9) ?
    S3 W1 S2 Cu2 . . . . -100.04(8) ?
    Cu3 W1 S2 Cu2 . . . . -89.64(7) ?
    Cu1 W1 S2 Cu2 . . . . -42.29(8) ?
    P3 Cu3 S2 W1 . . . . 165.69(9) ?
    S3 Cu3 S2 W1 . . . . 10.11(9) ?
    Br1 Cu3 S2 W1 . . . . -88.47(6) ?
    Cu2 Cu3 S2 W1 . . . . -74.60(6) ?
    Cu1 Cu3 S2 W1 . . . . -33.70(6) ?
    P3 Cu3 S2 Cu2 . . . . -119.71(10) ?
    S3 Cu3 S2 Cu2 . . . . 84.71(9) ?
    W1 Cu3 S2 Cu2 . . . . 74.60(6) ?
    Br1 Cu3 S2 Cu2 . . . . -13.87(7) ?
    Cu1 Cu3 S2 Cu2 . . . . 40.90(7) ?
    P2 Cu2 S2 W1 . . . . -150.60(12) ?
    S1 Cu2 S2 W1 . . . . -14.73(9) ?
    Br1 Cu2 S2 W1 . . . . 89.03(6) ?
    Cu3 Cu2 S2 W1 . . . . 73.95(7) ?
    Cu1 Cu2 S2 W1 . . . . 31.53(6) ?
    P2 Cu2 S2 Cu3 . . . . 135.44(12) ?
    S1 Cu2 S2 Cu3 . . . . -88.68(9) ?
    Br1 Cu2 S2 Cu3 . . . . 15.08(8) ?
    W1 Cu2 S2 Cu3 . . . . -73.95(7) ?
    Cu1 Cu2 S2 Cu3 . . . . -42.42(7) ?
    O1 W1 S3 Cu3 . . . . 132.9(2) ?
    S1 W1 S3 Cu3 . . . . -104.98(8) ?
    S2 W1 S3 Cu3 . . . . 10.43(9) ?
    Cu1 W1 S3 Cu3 . . . . -97.34(8) ?
    Cu2 W1 S3 Cu3 . . . . -46.90(7) ?
    O1 W1 S3 Cu1 . . . . -129.8(2) ?
    S1 W1 S3 Cu1 . . . . -7.64(9) ?
    S2 W1 S3 Cu1 . . . . 107.77(8) ?
    Cu3 W1 S3 Cu1 . . . . 97.34(8) ?
    Cu2 W1 S3 Cu1 . . . . 50.44(7) ?
    P3 Cu3 S3 W1 . . . . -161.08(11) ?
    S2 Cu3 S3 W1 . . . . -10.04(9) ?
    Br1 Cu3 S3 W1 . . . . 89.79(6) ?
    Cu2 Cu3 S3 W1 . . . . 37.83(6) ?
    Cu1 Cu3 S3 W1 . . . . 71.83(7) ?
    P3 Cu3 S3 Cu1 . . . . 127.09(12) ?
    S2 Cu3 S3 Cu1 . . . . -81.87(10) ?
    W1 Cu3 S3 Cu1 . . . . -71.83(7) ?
    Br1 Cu3 S3 Cu1 . . . . 17.96(8) ?
    Cu2 Cu3 S3 Cu1 . . . . -34.00(8) ?
    P1 Cu1 S3 W1 . . . . 158.24(11) ?
    S1 Cu1 S3 W1 . . . . 7.28(8) ?
    Br1 Cu1 S3 W1 . . . . -89.13(6) ?
    Cu2 Cu1 S3 W1 . . . . -38.80(6) ?
    Cu3 Cu1 S3 W1 . . . . -71.56(7) ?
    P1 Cu1 S3 Cu3 . . . . -130.21(12) ?
    S1 Cu1 S3 Cu3 . . . . 78.83(10) ?
    W1 Cu1 S3 Cu3 . . . . 71.56(7) ?
    Br1 Cu1 S3 Cu3 . . . . -17.57(8) ?
    Cu2 Cu1 S3 Cu3 . . . . 32.76(8) ?
    S3 Cu1 P1 C13 . . . . 78.8(4) ?
    S1 Cu1 P1 C13 . . . . -135.4(3) ?
    W1 Cu1 P1 C13 . . . . 156.0(4) ?
    Br1 Cu1 P1 C13 . . . . -28.6(3) ?
    Cu2 Cu1 P1 C13 . . . . -75.2(4) ?
    Cu3 Cu1 P1 C13 . . . . 20.5(4) ?
    S3 Cu1 P1 C1 . . . . -41.1(4) ?
    S1 Cu1 P1 C1 . . . . 104.7(4) ?
    W1 Cu1 P1 C1 . . . . 36.1(5) ?
    Br1 Cu1 P1 C1 . . . . -148.5(4) ?
    Cu2 Cu1 P1 C1 . . . . 164.9(4) ?
    Cu3 Cu1 P1 C1 . . . . -99.4(4) ?
    S3 Cu1 P1 C7 . . . . -161.0(4) ?
    S1 Cu1 P1 C7 . . . . -15.2(4) ?
    W1 Cu1 P1 C7 . . . . -83.8(5) ?
    Br1 Cu1 P1 C7 . . . . 91.7(4) ?
    Cu2 Cu1 P1 C7 . . . . 45.0(4) ?
    Cu3 Cu1 P1 C7 . . . . 140.8(4) ?
    S2 Cu2 P2 C25 . . . . 66.9(4) ?
    S1 Cu2 P2 C25 . . . . -64.0(4) ?
    Br1 Cu2 P2 C25 . . . . -173.7(3) ?
    W1 Cu2 P2 C25 . . . . -13.8(4) ?
    Cu3 Cu2 P2 C25 . . . . 134.5(3) ?
    Cu1 Cu2 P2 C25 . . . . -116.1(3) ?
    S2 Cu2 P2 C31 . . . . -54.1(4) ?
    S1 Cu2 P2 C31 . . . . 175.0(4) ?
    Br1 Cu2 P2 C31 . . . . 65.3(4) ?
    W1 Cu2 P2 C31 . . . . -134.8(4) ?
    Cu3 Cu2 P2 C31 . . . . 13.5(4) ?
    Cu1 Cu2 P2 C31 . . . . 122.9(4) ?
    S2 Cu2 P2 C19 . . . . -171.6(3) ?
    S1 Cu2 P2 C19 . . . . 57.5(3) ?
    Br1 Cu2 P2 C19 . . . . -52.2(3) ?
    W1 Cu2 P2 C19 . . . . 107.7(4) ?
    Cu3 Cu2 P2 C19 . . . . -104.0(3) ?
    Cu1 Cu2 P2 C19 . . . . 5.4(4) ?
    S3 Cu3 P3 C49 . . . . -73.2(4) ?
    S2 Cu3 P3 C49 . . . . 138.9(4) ?
    W1 Cu3 P3 C49 . . . . -172.9(4) ?
    Br1 Cu3 P3 C49 . . . . 34.3(4) ?
    Cu2 Cu3 P3 C49 . . . . 82.0(4) ?
    Cu1 Cu3 P3 C49 . . . . -8.6(4) ?
    S3 Cu3 P3 C37 . . . . 170.8(3) ?
    S2 Cu3 P3 C37 . . . . 22.9(3) ?
    W1 Cu3 P3 C37 . . . . 71.2(5) ?
    Br1 Cu3 P3 C37 . . . . -81.7(3) ?
    Cu2 Cu3 P3 C37 . . . . -34.0(3) ?
    Cu1 Cu3 P3 C37 . . . . -124.6(3) ?
    S3 Cu3 P3 C43 . . . . 52.2(3) ?
    S2 Cu3 P3 C43 . . . . -95.7(3) ?
    W1 Cu3 P3 C43 . . . . -47.5(5) ?
    Br1 Cu3 P3 C43 . . . . 159.7(3) ?
    Cu2 Cu3 P3 C43 . . . . -152.6(3) ?
    Cu1 Cu3 P3 C43 . . . . 116.8(3) ?
    C13 P1 C1 C2 . . . . 88.2(10) ?
    C7 P1 C1 C2 . . . . -21.8(10) ?
    Cu1 P1 C1 C2 . . . . -147.9(8) ?
    C13 P1 C1 C6 . . . . -90.9(8) ?
    C7 P1 C1 C6 . . . . 159.1(8) ?
    Cu1 P1 C1 C6 . . . . 33.0(9) ?
    C6 C1 C2 C3 . . . . 0.3(17) ?
    P1 C1 C2 C3 . . . . -178.8(9) ?
    C1 C2 C3 C4 . . . . 1(2) ?
    C2 C3 C4 C5 . . . . 0.2(19) ?
    C3 C4 C5 C6 . . . . -2.1(18) ?
    C4 C5 C6 C1 . . . . 3.1(17) ?
    C2 C1 C6 C5 . . . . -2.2(16) ?
    P1 C1 C6 C5 . . . . 176.9(9) ?
    C13 P1 C7 C8 . . . . 166.1(8) ?
    C1 P1 C7 C8 . . . . -84.6(8) ?
    Cu1 P1 C7 C8 . . . . 42.3(9) ?
    C13 P1 C7 C12 . . . . -13.8(9) ?
    C1 P1 C7 C12 . . . . 95.5(8) ?
    Cu1 P1 C7 C12 . . . . -137.7(7) ?
    C12 C7 C8 C9 . . . . -1.3(15) ?
    P1 C7 C8 C9 . . . . 178.8(9) ?
    C7 C8 C9 C10 . . . . -0.2(18) ?
    C8 C9 C10 C11 . . . . 0.3(19) ?
    C9 C10 C11 C12 . . . . 1.1(19) ?
    C10 C11 C12 C7 . . . . -2.6(18) ?
    C8 C7 C12 C11 . . . . 2.6(15) ?
    P1 C7 C12 C11 . . . . -177.4(9) ?
    C1 P1 C13 C18 . . . . 19.1(9) ?
    C7 P1 C13 C18 . . . . 127.2(8) ?
    Cu1 P1 C13 C18 . . . . -107.3(8) ?
    C1 P1 C13 C14 . . . . -166.6(7) ?
    C7 P1 C13 C14 . . . . -58.5(8) ?
    Cu1 P1 C13 C14 . . . . 67.0(8) ?
    C18 C13 C14 C15 . . . . -4.3(14) ?
    P1 C13 C14 C15 . . . . -178.8(8) ?
    C13 C14 C15 C16 . . . . 3.6(16) ?
    C14 C15 C16 C17 . . . . -1.7(17) ?
    C15 C16 C17 C18 . . . . 0.6(18) ?
    C16 C17 C18 C13 . . . . -1.3(18) ?
    C14 C13 C18 C17 . . . . 3.1(16) ?
    P1 C13 C18 C17 . . . . 177.5(9) ?
    C25 P2 C19 C20 . . . . 110.1(8) ?
    C31 P2 C19 C20 . . . . -141.3(8) ?
    Cu2 P2 C19 C20 . . . . -13.4(9) ?
    C25 P2 C19 C24 . . . . -74.9(9) ?
    C31 P2 C19 C24 . . . . 33.8(9) ?
    Cu2 P2 C19 C24 . . . . 161.6(7) ?
    C24 C19 C20 C21 . . . . 3.3(15) ?
    P2 C19 C20 C21 . . . . 178.5(8) ?
    C19 C20 C21 C22 . . . . -1.7(17) ?
    C20 C21 C22 C23 . . . . 2.4(17) ?
    C21 C22 C23 C24 . . . . -4.9(16) ?
    C22 C23 C24 C19 . . . . 6.9(16) ?
    C20 C19 C24 C23 . . . . -6.1(15) ?
    P2 C19 C24 C23 . . . . 178.7(8) ?
    C31 P2 C25 C26 . . . . 103.4(9) ?
    C19 P2 C25 C26 . . . . -150.0(8) ?
    Cu2 P2 C25 C26 . . . . -26.1(9) ?
    C31 P2 C25 C30 . . . . -78.2(11) ?
    C19 P2 C25 C30 . . . . 28.3(11) ?
    Cu2 P2 C25 C30 . . . . 152.3(9) ?
    C30 C25 C26 C27 . . . . 2.4(18) ?
    P2 C25 C26 C27 . . . . -179.1(10) ?
    C25 C26 C27 C28 . . . . -5(2) ?
    C26 C27 C28 C29 . . . . 3(2) ?
    C27 C28 C29 C30 . . . . 1(2) ?
    C28 C29 C30 C25 . . . . -3(2) ?
    C26 C25 C30 C29 . . . . 1.1(19) ?
    P2 C25 C30 C29 . . . . -177.3(10) ?
    C25 P2 C31 C32 . . . . -1.1(10) ?
    C19 P2 C31 C32 . . . . -113.0(9) ?
    Cu2 P2 C31 C32 . . . . 123.7(8) ?
    C25 P2 C31 C36 . . . . 174.6(8) ?
    C19 P2 C31 C36 . . . . 62.7(8) ?
    Cu2 P2 C31 C36 . . . . -60.6(9) ?
    C36 C31 C32 C33 . . . . -0.3(16) ?
    P2 C31 C32 C33 . . . . 175.3(9) ?
    C31 C32 C33 C34 . . . . -1(2) ?
    C32 C33 C34 C35 . . . . 1(2) ?
    C33 C34 C35 C36 . . . . 1(2) ?
    C34 C35 C36 C31 . . . . -2(2) ?
    C32 C31 C36 C35 . . . . 1.7(17) ?
    P2 C31 C36 C35 . . . . -174.3(10) ?
    C49 P3 C37 C38 . . . . 96.3(10) ?
    C43 P3 C37 C38 . . . . -15.8(10) ?
    Cu3 P3 C37 C38 . . . . -141.4(8) ?
    C49 P3 C37 C42 . . . . -82.0(8) ?
    C43 P3 C37 C42 . . . . 165.9(8) ?
    Cu3 P3 C37 C42 . . . . 40.3(9) ?
    C42 C37 C38 C39 . . . . -0.4(17) ?
    P3 C37 C38 C39 . . . . -178.7(9) ?
    C37 C38 C39 C40 . . . . -0.4(18) ?
    C38 C39 C40 C41 . . . . 1.1(18) ?
    C39 C40 C41 C42 . . . . -1(2) ?
    C40 C41 C42 C37 . . . . 0.4(18) ?
    C38 C37 C42 C41 . . . . 0.3(15) ?
    P3 C37 C42 C41 . . . . 178.8(9) ?
    C49 P3 C43 C44 . . . . 159.5(7) ?
    C37 P3 C43 C44 . . . . -92.0(8) ?
    Cu3 P3 C43 C44 . . . . 31.1(8) ?
    C49 P3 C43 C48 . . . . -21.4(9) ?
    C37 P3 C43 C48 . . . . 87.1(8) ?
    Cu3 P3 C43 C48 . . . . -149.8(7) ?
    C48 C43 C44 C45 . . . . -4.3(14) ?
    P3 C43 C44 C45 . . . . 174.8(8) ?
    C43 C44 C45 C46 . . . . 1.0(17) ?
    C44 C45 C46 C47 . . . . 1.8(19) ?
    C45 C46 C47 C48 . . . . -1(2) ?
    C46 C47 C48 C43 . . . . -1.9(17) ?
    C44 C43 C48 C47 . . . . 4.6(14) ?
    P3 C43 C48 C47 . . . . -174.5(8) ?
    C37 P3 C49 C54 . . . . -25.7(11) ?
    C43 P3 C49 C54 . . . . 83.4(10) ?
    Cu3 P3 C49 C54 . . . . -147.0(9) ?
    C37 P3 C49 C50 . . . . 151.0(9) ?
    C43 P3 C49 C50 . . . . -99.9(9) ?
    Cu3 P3 C49 C50 . . . . 29.7(10) ?
    C54 C49 C50 C51 . . . . 0.3(17) ?
    P3 C49 C50 C51 . . . . -176.6(9) ?
    C49 C50 C51 C52 . . . . -0.4(19) ?
    C50 C51 C52 C53 . . . . 0.0(19) ?
    C51 C52 C53 C54 . . . . 0(2) ?
    C50 C49 C54 C53 . . . . 0.0(17) ?
    P3 C49 C54 C53 . . . . 176.8(10) ?
    C52 C53 C54 C49 . . . . 0(2) ?
_iucr_refine_instructions_details
;
 TITL _162                             P212121
CELL  0.71070   12.8600   17.6436   22.7320    90.000    90.000    90.000
ZERR 4           0.0013    0.0017    0.0020     0.000     0.000     0.000
LATT  -1
SYMM     0.50000 - X ,            - Y ,    0.50000 + Z
SYMM     0.50000 + X ,    0.50000 - Y ,            - Z
SYMM             - X ,    0.50000 + Y ,    0.50000 - Z
SFAC  C   2.31000  20.84392   1.02000  10.20751   1.58860   0.56870   0.86500 =
         51.65125   0.21560   0.00330   0.00160    11.500   0.68000  12.01000
SFAC Br  17.17892   2.17230   5.23581  16.57962   5.63771   0.26090   3.98510 =
         41.43285   2.95570  -0.29010   2.45950 10000.000   1.21000  79.90000
SFAC Cu  13.33801   3.58280   7.16761   0.24700   5.61581  11.39661   1.67350 =
         64.81267   1.19100   0.32010   1.26510  5180.000   1.52000  63.55000
SFAC  O   3.04850  13.27711   2.28680   5.70111   1.54630   0.32390   0.86700 =
         32.90894   0.25080   0.01060   0.00600    32.500   0.68000  16.00000
SFAC  P   6.43451   1.90670   4.17910  27.15704   1.78000   0.52600   1.49080 =
         68.16457   1.11490   0.10230   0.09420   410.000   1.05000  30.97000
SFAC  S   6.90531   1.46790   5.20341  22.21512   1.43790   0.25360   1.58630 =
         56.17207   0.86690   0.12460   0.12340   532.000   1.02000  32.07000
SFAC  W  29.08183   1.72029  15.43001   9.22591  14.43271   0.32170   5.11983 =
         57.05606   9.88751  -0.84900   6.87220 28600.000   1.37000 183.84000
SFAC  H
UNIT   216    4  12   4  12  12   4  180
L.S. 6
FMAP 2
PLAN -20
WPDB -2
BOND $H
CONF
HTAB
TEMP 20.0
ACTA
SIZE 0.150 0.180 0.350
WGHT    0.049800
FVAR       0.56163
W1    7    0.834897    0.506350    0.024773    11.00000    0.02796    0.03604 =
         0.04030   -0.00148   -0.00288   -0.00171
BR1   2    0.535433    0.450343    0.004445    11.00000    0.03476    0.04718 =
         0.04698   -0.00391   -0.00064   -0.00276
CU1   3    0.704428    0.402501    0.074715    11.00000    0.05485    0.03808 =
         0.04385    0.00241    0.00620   -0.00778
CU2   3    0.700497    0.455975   -0.060934    11.00000    0.05317    0.04169 =
         0.03566   -0.00310   -0.00937   -0.00137
CU3   3    0.648905    0.578341    0.034524    11.00000    0.04515    0.04584 =
         0.04562    0.00133    0.00026    0.01549
S1    6    0.817308    0.384942   -0.003569    11.00000    0.03688    0.03704 =
         0.04163   -0.00167   -0.00277    0.00746
S2    6    0.760255    0.578843   -0.044898    11.00000    0.04564    0.03716 =
         0.04250    0.00574    0.00157   -0.00259
S3    6    0.742718    0.522469    0.109023    11.00000    0.04913    0.03991 =
         0.03260   -0.00319   -0.00493    0.00105
P1    5    0.642940    0.307283    0.129228    11.00000    0.03765    0.03755 =
         0.03924    0.00325    0.00139   -0.00425
P2    5    0.653189    0.403081   -0.145155    11.00000    0.04449    0.03728 =
         0.03120    0.00316   -0.00400   -0.00069
P3    5    0.522407    0.663902    0.036846    11.00000    0.03359    0.03780 =
         0.03849    0.00326    0.00012    0.00809
O1    4    0.964119    0.529612    0.035101    11.00000    0.03561    0.05437 =
         0.07664   -0.00272   -0.00338   -0.00914
C1    1    0.700330    0.296742    0.202044    11.00000    0.03710    0.05445 =
         0.03985   -0.00561    0.00733   -0.01163
C2    1    0.711134    0.227217    0.227980    11.00000    0.08428    0.04679 =
         0.05425    0.00146   -0.01092   -0.00004
AFIX  43
H2A   8    0.690534    0.183248    0.208659    11.00000   -1.20000
AFIX   0
C3    1    0.753851    0.224332    0.284097    11.00000    0.09680    0.06575 =
         0.05513    0.02497   -0.01924   -0.01117
AFIX  43
H3A   8    0.762060    0.177201    0.301817    11.00000   -1.20000
AFIX   0
C4    1    0.784784    0.288120    0.314922    11.00000    0.06750    0.09466 =
         0.02544   -0.00100   -0.00217   -0.00284
AFIX  43
H4A   8    0.813370    0.284414    0.352392    11.00000   -1.20000
AFIX   0
C5    1    0.771440    0.357756    0.287697    11.00000    0.07369    0.06125 =
         0.03407    0.00552   -0.00647   -0.01481
AFIX  43
H5A   8    0.789223    0.401964    0.307577    11.00000   -1.20000
AFIX   0
C6    1    0.732385    0.361968    0.231910    11.00000    0.04188    0.05794 =
         0.04941   -0.00642    0.00742   -0.00094
AFIX  43
H6A   8    0.727038    0.408896    0.213527    11.00000   -1.20000
AFIX   0
C7    1    0.659923    0.213238    0.097027    11.00000    0.05561    0.04158 =
         0.03303    0.00450   -0.00623    0.00564
C8    1    0.751190    0.195094    0.070400    11.00000    0.05726    0.05484 =
         0.05396    0.00969    0.01053    0.01266
AFIX  43
H8A   8    0.803598    0.231311    0.068271    11.00000   -1.20000
AFIX   0
C9    1    0.767812    0.125480    0.046839    11.00000    0.08288    0.07971 =
         0.07540    0.01214    0.01717    0.02934
AFIX  43
H9A   8    0.830789    0.114299    0.028697    11.00000   -1.20000
AFIX   0
C10   1    0.687273    0.069172    0.050155    11.00000    0.10893    0.05347 =
         0.06444    0.00206   -0.01542    0.02267
AFIX  43
H10A  8    0.697451    0.021081    0.034428    11.00000   -1.20000
AFIX   0
C11   1    0.598834    0.086907    0.075859    11.00000    0.11344    0.02964 =
         0.08428    0.00765   -0.00068    0.00153
AFIX  43
H11A  8    0.547248    0.050133    0.078585    11.00000   -1.20000
AFIX   0
C12   1    0.579872    0.156924    0.098608    11.00000    0.04655    0.05150 =
         0.06512    0.00455   -0.01045   -0.00612
AFIX  43
H12A  8    0.515436    0.168073    0.115041    11.00000   -1.20000
AFIX   0
C13   1    0.504177    0.316423    0.142921    11.00000    0.03726    0.04052 =
         0.04627   -0.00025    0.00251   -0.00024
C14   1    0.434964    0.309475    0.096045    11.00000    0.03724    0.05558 =
         0.04860    0.00381   -0.00021   -0.00780
AFIX  43
H14A  8    0.460086    0.299351    0.058495    11.00000   -1.20000
AFIX   0
C15   1    0.331099    0.317390    0.104846    11.00000    0.04388    0.07070 =
         0.07268    0.00874   -0.01809   -0.00507
AFIX  43
H15A  8    0.285751    0.309731    0.073537    11.00000   -1.20000
AFIX   0
C16   1    0.292564    0.335976    0.157605    11.00000    0.03685    0.07010 =
         0.07262   -0.00256    0.00140   -0.00185
AFIX  43
H16A  8    0.221309    0.342443    0.162465    11.00000   -1.20000
AFIX   0
C17   1    0.359492    0.345612    0.205234    11.00000    0.04180    0.09585 =
         0.07673   -0.02382    0.00037    0.00099
AFIX  43
H17A  8    0.333028    0.358102    0.242053    11.00000   -1.20000
AFIX   0
C18   1    0.465239    0.336541    0.197532    11.00000    0.03989    0.07284 =
         0.05918   -0.00732   -0.00684    0.01010
AFIX  43
H18A  8    0.510314    0.343937    0.229005    11.00000   -1.20000
AFIX   0
C19   1    0.593425    0.309409   -0.134529    11.00000    0.04421    0.03222 =
         0.03328    0.00122   -0.00266   -0.00155
C20   1    0.600007    0.271530   -0.081834    11.00000    0.04156    0.04821 =
         0.04317   -0.00495   -0.00802   -0.00795
AFIX  43
H20A  8    0.636781    0.292801   -0.050715    11.00000   -1.20000
AFIX   0
C21   1    0.552733    0.202742   -0.074987    11.00000    0.05722    0.04344 =
         0.06609    0.02057    0.01803   -0.00571
AFIX  43
H21A  8    0.559678    0.177398   -0.039331    11.00000   -1.20000
AFIX   0
C22   1    0.496614    0.170560   -0.118026    11.00000    0.05184    0.04855 =
         0.06640   -0.02069    0.01596   -0.02472
AFIX  43
H22A  8    0.463090    0.124566   -0.111725    11.00000   -1.20000
AFIX   0
C23   1    0.489061    0.207588   -0.173280    11.00000    0.04471    0.06531 =
         0.05630    0.00106   -0.00509   -0.01508
AFIX  43
H23A  8    0.455083    0.184538   -0.204652    11.00000   -1.20000
AFIX   0
C24   1    0.531886    0.276503   -0.179398    11.00000    0.05114    0.05337 =
         0.05064   -0.02655   -0.00603   -0.00614
AFIX  43
H24A  8    0.520837    0.303358   -0.214043    11.00000   -1.20000
AFIX   0
C25   1    0.762721    0.392114   -0.194584    11.00000    0.05506    0.04685 =
         0.03249   -0.00498   -0.00625   -0.00506
C26   1    0.844404    0.441080   -0.187952    11.00000    0.06509    0.08332 =
         0.06449   -0.00457    0.01580    0.00092
AFIX  43
H26A  8    0.843304    0.477866   -0.158658    11.00000   -1.20000
AFIX   0
C27   1    0.930708    0.434857   -0.226426    11.00000    0.05368    0.13934 =
         0.12797   -0.01217    0.03677   -0.00742
AFIX  43
H27A  8    0.983408    0.470745   -0.223420    11.00000   -1.20000
AFIX   0
C28   1    0.940398    0.380885   -0.266318    11.00000    0.07875    0.11365 =
         0.07430    0.03967    0.03033    0.02342
AFIX  43
H28A  8    0.999652    0.377197   -0.289596    11.00000   -1.20000
AFIX   0
C29   1    0.859415    0.330201   -0.272180    11.00000    0.12130    0.09932 =
         0.04824   -0.01282    0.03997   -0.00651
AFIX  43
H29A  8    0.864184    0.291210   -0.299578    11.00000   -1.20000
AFIX   0
C30   1    0.772223    0.336649   -0.238163    11.00000    0.10110    0.06999 =
         0.06014   -0.02844    0.02528   -0.02238
AFIX  43
H30A  8    0.717499    0.303080   -0.244201    11.00000   -1.20000
AFIX   0
C31   1    0.554781    0.449636   -0.190091    11.00000    0.06115    0.03844 =
         0.03602   -0.00004   -0.02019   -0.00926
C32   1    0.568128    0.470529   -0.246935    11.00000    0.06516    0.06123 =
         0.06397    0.00811   -0.02523   -0.01181
AFIX  43
H32A  8    0.632740    0.464619   -0.264729    11.00000   -1.20000
AFIX   0
C33   1    0.484896    0.501061   -0.279118    11.00000    0.13978    0.08358 =
         0.09223    0.03211   -0.07388   -0.01599
AFIX  43
H33A  8    0.494614    0.515867   -0.317996    11.00000   -1.20000
AFIX   0
C34   1    0.388446    0.509095   -0.252949    11.00000    0.12081    0.06709 =
         0.11684    0.01935   -0.07505    0.01349
AFIX  43
H34A  8    0.332938    0.528891   -0.274199    11.00000   -1.20000
AFIX   0
C35   1    0.375285    0.487769   -0.195711    11.00000    0.07841    0.09714 =
         0.10469   -0.01540   -0.04262    0.03202
AFIX  43
H35A  8    0.310571    0.492395   -0.177807    11.00000   -1.20000
AFIX   0
C36   1    0.457956    0.459564   -0.164919    11.00000    0.06622    0.07482 =
         0.05649   -0.01083   -0.01329    0.02098
AFIX  43
H36A  8    0.448699    0.446591   -0.125613    11.00000   -1.20000
AFIX   0
C37   1    0.490514    0.698965   -0.036080    11.00000    0.03863    0.04347 =
         0.04088   -0.00484   -0.00251    0.00597
C38   1    0.466017    0.772127   -0.049650    11.00000    0.06490    0.04361 =
         0.04227   -0.00109    0.01416    0.00325
AFIX  43
H38A  8    0.466760    0.807679   -0.019448    11.00000   -1.20000
AFIX   0
C39   1    0.440269    0.796598   -0.105262    11.00000    0.07601    0.05802 =
         0.06241    0.02477   -0.00375    0.01757
AFIX  43
H39A  8    0.423684    0.847024   -0.112604    11.00000   -1.20000
AFIX   0
C40   1    0.440052    0.743033   -0.149911    11.00000    0.07990    0.07845 =
         0.01946    0.00432   -0.00122   -0.00428
AFIX  43
H40A  8    0.424255    0.757389   -0.188248    11.00000   -1.20000
AFIX   0
C41   1    0.462781    0.670090   -0.137663    11.00000    0.07267    0.07164 =
         0.04837    0.01100   -0.01329   -0.00506
AFIX  43
H41A  8    0.461133    0.634546   -0.167859    11.00000   -1.20000
AFIX   0
C42   1    0.488274    0.646869   -0.081873    11.00000    0.06009    0.04974 =
         0.03457   -0.00958   -0.00118    0.00357
AFIX  43
H42A  8    0.504046    0.596258   -0.074731    11.00000   -1.20000
AFIX   0
C43   1    0.549996    0.749881    0.078665    11.00000    0.02880    0.04393 =
         0.03540    0.00317   -0.00012    0.00478
C44   1    0.649279    0.775317    0.081519    11.00000    0.04378    0.05351 =
         0.04412   -0.00938    0.00054   -0.00596
AFIX  43
H44A  8    0.702560    0.746742    0.064988    11.00000   -1.20000
AFIX   0
C45   1    0.672271    0.843823    0.108965    11.00000    0.06638    0.05926 =
         0.07694    0.00432   -0.00105   -0.00702
AFIX  43
H45A  8    0.740330    0.861558    0.110312    11.00000   -1.20000
AFIX   0
C46   1    0.596942    0.882865    0.132807    11.00000    0.08424    0.05041 =
         0.05738    0.00646   -0.02127   -0.00771
AFIX  43
H46A  8    0.612535    0.929285    0.150066    11.00000   -1.20000
AFIX   0
C47   1    0.498073    0.858760    0.133415    11.00000    0.04669    0.06598 =
         0.09044   -0.01744   -0.00961    0.02009
AFIX  43
H47A  8    0.447167    0.887921    0.151638    11.00000   -1.20000
AFIX   0
C48   1    0.471220    0.790662    0.107062    11.00000    0.04118    0.04468 =
         0.06484   -0.01722    0.00208    0.00868
AFIX  43
H48A  8    0.403265    0.772692    0.108203    11.00000   -1.20000
AFIX   0
C49   1    0.400080    0.626659    0.062446    11.00000    0.03174    0.04650 =
         0.06038    0.00921   -0.00231   -0.00130
C50   1    0.398756    0.567265    0.102018    11.00000    0.04928    0.05588 =
         0.05438    0.01829    0.01405    0.00530
AFIX  43
H50A  8    0.460958    0.548472    0.116943    11.00000   -1.20000
AFIX   0
C51   1    0.306806    0.536077    0.119294    11.00000    0.10135    0.06255 =
         0.08499   -0.00868    0.03366   -0.01949
AFIX  43
H51A  8    0.308233    0.495946    0.145806    11.00000   -1.20000
AFIX   0
C52   1    0.213873    0.560727    0.099715    11.00000    0.06262    0.09156 =
         0.06254   -0.01720    0.01416   -0.03842
AFIX  43
H52A  8    0.151952    0.538649    0.112083    11.00000   -1.20000
AFIX   0
C53   1    0.215026    0.618482    0.061636    11.00000    0.05190    0.13688 =
         0.07025    0.00121   -0.00835   -0.01438
AFIX  43
H53A  8    0.151919    0.636794    0.047594    11.00000   -1.20000
AFIX   0
C54   1    0.305608    0.652151    0.042226    11.00000    0.03554    0.09888 =
         0.06611    0.02651    0.00045   -0.01187
AFIX  43
H54A  8    0.302740    0.692019    0.015512    11.00000   -1.20000
HKLF 4 1  1.0000  0.0000  0.0000  0.0000 -1.0000  0.0000  0.0000  0.0000 -1.0000
REM  _162                             P212121
REM R1 =  0.0470 for   8353 Fo > 4sig(Fo)  and  0.0571 for all   9409 data
REM    595 parameters refined using      0 restraints
END
WGHT      0.0498      0.0000
REM Highest difference peak  0.778,  deepest hole -0.971,  1-sigma level  0.145
Q1    1   0.4779  0.5034  0.0218  11.00000  0.05    0.78
Q2    1   0.7653  0.4411  0.0083  11.00000  0.05    0.68
Q3    1   0.8371  0.4986 -0.0780  11.00000  0.05    0.63
Q4    1   0.9060  0.4417  0.0219  11.00000  0.05    0.62
Q5    1   0.9217  0.4566  0.0167  11.00000  0.05    0.59
Q6    1   0.7242  0.5190  0.0339  11.00000  0.05    0.58
Q7    1   0.6600  0.5776 -0.0909  11.00000  0.05    0.58
Q8    1   0.9844  0.5059  0.0811  11.00000  0.05    0.58
Q9    1   1.0002  0.5028 -0.0178  11.00000  0.05    0.57
Q10   1   0.7762  0.5806  0.0102  11.00000  0.05    0.53
Q11   1   0.8907  0.5149  0.0763  11.00000  0.05    0.53
Q12   1   0.9795  0.4593  0.0073  11.00000  0.05    0.53
Q13   1   0.6343  0.5269 -0.0594  11.00000  0.05    0.52
Q14   1   0.8542  0.3012 -0.0602  11.00000  0.05    0.52
Q15   1   0.5784  0.3740  0.0238  11.00000  0.05    0.52
Q16   1   0.4923  0.4979 -0.0770  11.00000  0.05    0.51
Q17   1   0.4800  0.0566  0.0670  11.00000  0.05    0.50
Q18   1   0.4775  0.3106 -0.0210  11.00000  0.05    0.50
Q19   1   0.5801  0.3146 -0.0188  11.00000  0.05    0.50
Q20   1   0.6269  0.4518 -0.0087  11.00000  0.05    0.49
;
data_global
_journal_date_recd_electronic     2012-01-16
_journal_date_accepted     2012-02-03
_journal_name_full     'Acta Crystallographica, Section E'
_journal_year     2012
_journal_volume     68
_journal_issue      3
_journal_page_first     m281
_journal_page_last     m281
_journal_paper_category     QM
_journal_paper_doi     10.1107/S1600536812004631
_journal_coeditor_code     PV2509
_publ_contact_author_name     'Professor C. Zhang'
_publ_contact_author_address
;
School of Chemical Engineering
Nanjing University of Science and Technology
200 Xiaolingwei, Nanjing 210094, Jiangsu
People's Republic of China
;
_publ_contact_author_email     'chizhang@mail.njust.edu.cn'
_publ_contact_author_fax     '+86 25 8431 5438'
_publ_contact_author_phone     '+86 25 8431 5943'
_publ_section_title
;\
\m~3~-Bromido-oxidotri-\m~3~-sulfido-tris(triphenylphosphane-\k<i>P</i>)\
tricopper(I)tungsten(VI)
;
loop_
    _publ_author_name
    _publ_author_address
    'Wenjiang Huang'
;
Institute of Molecular Engineering and Advanced Materials,
School of Chemical Engineering
Nanjing University of Science and Technology
200 Xiaolingwei, Nanjing 210094, Jiangsu
People's Republic of China
;
    'Jinfang Zhang'
;
Institute of Science and Technology
Jiangsu University
301 Xuefu Road, Zhenjiang 212013
People's Republic of China
;
    'Chi Zhang'
;
Institute of Molecular Engineering and Advanced Materials,
School of Chemical Engineering
Nanjing University of Science and Technology
200 Xiaolingwei, Nanjing 210094, Jiangsu
People's Republic of China
;
