# Supplementary material for: μ3-Bromido-oxidotri-μ3-sulfido-tris­(triphenyl­phosphane-κP)­tri­copper(I)­tungsten(VI)
Source: Acta Crystallogr Sect E Struct Rep Online. 2012 Feb 10;68(Pt 3):m281. doi: 10.1107/S1600536812004631 (PMC3297238; doi:10.1107/S1600536812004631)
Supplement: Supplementary file 2 [file e-68-0m281-Isup2.hkl]

# 
# h,k,l, Fc-squared, Fo-squared, sigma(Fo-squared) and status flag 
# 
data_I
_shelx_title ' _162                             P212121' 
_shelx_refln_list_code          4 
_shelx_F_calc_maximum      462.34 
_exptl_crystal_F_000      2663.43 
_reflns_d_resolution_high  0.8301 
 
loop_ 
 _symmetry_equiv_pos_as_xyz 
 'x, y, z' 
 '-x+1/2, -y, z+1/2' 
 'x+1/2, -y+1/2, -z' 
 '-x, y+1/2, -z+1/2' 
 
_cell_length_a    12.8600 
_cell_length_b    17.6436 
_cell_length_c    22.7320 
_cell_angle_alpha  90.000 
_cell_angle_beta   90.000 
_cell_angle_gamma  90.000 
 
_shelx_F_squared_multiplier     1.000 
 
loop_ 
 _refln_index_h 
 _refln_index_k 
 _refln_index_l 
 _refln_F_squared_calc 
 _refln_F_squared_meas 
 _refln_F_squared_sigma 
 _refln_observed_status 
   2   0   0    54172.67    49529.72   1247.96 o 
   8   0   0    12243.66    11537.57    750.46 o 
  10   0   0    19199.30    18593.73   1327.56 o 
  12   0   0     3897.37     3861.58    865.45 o 
  14   0   0     1625.62      987.48    362.54 o 
   2   1   0     9996.08     8817.25    314.20 o 
   3   1   0     8685.65     8976.90    379.28 o 
   4   1   0     6410.38     6480.21    315.40 o 
   5   1   0    10728.60     9651.03    426.19 o 
   6   1   0     4513.73     3772.73    283.57 o 
   7   1   0    95898.71    89093.73   2216.19 o 
   8   1   0      883.17      740.89    125.97 o 
   9   1   0    11220.01    11770.68    561.19 o 
  10   1   0      284.10      269.73    186.60 o 
  11   1   0    10933.09    11046.36    770.82 o 
  12   1   0      117.62      231.06    254.69 o 
  13   1   0     5702.27     6031.63    759.56 o 
  14   1   0       45.06      296.77    235.23 o 
  15   1   0      342.68      251.64    473.47 o 
   2   2   0    82398.74    75516.00   1468.72 o 
   3   2   0     6249.44     6100.43    296.04 o 
   4   2   0    13432.00    11970.55    472.12 o 
   5   2   0    13693.63    12652.54    431.41 o 
   6   2   0    39492.07    35923.79    877.15 o 
   7   2   0     9708.38     9098.24    422.95 o 
   8   2   0    11688.73    10321.16    557.94 o 
   9   2   0      186.25      534.66    160.52 o 
  10   2   0    10940.34    10625.80    591.30 o 
  11   2   0     2907.44     1789.36    569.04 o 
  12   2   0     5370.35     5525.36    593.98 o 
  13   2   0      414.67      514.77    295.03 o 
  14   2   0     3531.34     3084.73    569.24 o 
  15   2   0       16.61      537.05    307.75 o 
   1   3   0    97935.70    94178.84   1567.50 o 
   2   3   0      340.06      571.27    107.68 o 
   3   3   0      170.73      390.97    106.44 o 
   4   3   0     2182.94     1473.07    226.92 o 
   5   3   0     8175.91     7374.35    333.11 o 
   6   3   0    32831.32    31475.63    795.88 o 
   7   3   0    34993.15    34267.76    939.73 o 
   8   3   0     1624.08     1362.95    174.10 o 
   9   3   0      232.48      410.89    109.61 o 
  10   3   0     1018.81      939.26    168.47 o 
  11   3   0    14973.95    12727.15    796.12 o 
  12   3   0     1386.90     1805.65    352.21 o 
  13   3   0     4961.25     5244.78    622.38 o 
  14   3   0      109.22      393.83    431.38 o 
  15   3   0       69.18      291.58    226.14 o 
   0   4   0    24738.98    25316.15    963.54 o 
   1   4   0    10896.23    11097.36    396.45 o 
   2   4   0     2690.78     3449.85    203.29 o 
   3   4   0    16467.44    15500.78    497.90 o 
   4   4   0     8800.51     8155.18    352.63 o 
   5   4   0    52882.60    51303.05   1122.50 o 
   6   4   0    18414.51    18073.28    619.82 o 
   7   4   0    14164.53    14027.65    501.34 o 
   8   4   0     4949.87     5107.27    333.66 o 
   9   4   0      266.40      472.48    125.41 o 
  10   4   0    13078.47    13098.64    743.37 o 
  11   4   0       68.29        1.61    247.27 o 
  12   4   0     5415.33     7687.63    739.14 o 
  13   4   0     3172.98     2038.26    827.97 o 
  14   4   0     2575.01     2209.88    567.90 o 
  15   4   0      773.05      520.18    384.71 o 
   1   5   0      225.27      259.01     53.82 o 
   2   5   0    38131.19    37738.84    719.99 o 
   3   5   0    12866.16    12631.98    488.14 o 
   4   5   0      660.84      701.81    105.90 o 
   5   5   0     9421.27     8937.37    349.54 o 
   6   5   0    52986.12    56105.94   1350.84 o 
   7   5   0     6722.32     6002.99    379.01 o 
   8   5   0     2594.53     2355.94    235.49 o 
   9   5   0      689.60      648.47    164.76 o 
  10   5   0      731.05      774.68    206.83 o 
  11   5   0     3275.24     3575.84    449.55 o 
  12   5   0     4580.41     4417.03    575.21 o 
  13   5   0     7555.00     7233.69    793.11 o 
  14   5   0       15.97      -33.61    260.04 o 
  15   5   0      186.70      261.17    238.38 o 
   0   6   0    21637.31    23602.06    920.77 o 
   1   6   0    55709.75    57449.32   1009.59 o 
   2   6   0     4086.06     4353.79    203.65 o 
   3   6   0      601.71      567.07     82.00 o 
   4   6   0      512.09      428.25    100.33 o 
   5   6   0     7016.12     6523.49    328.35 o 
   6   6   0    29389.13    31806.65    924.55 o 
   7   6   0      456.82      575.81    122.54 o 
   8   6   0       91.61      738.51    160.23 o 
   9   6   0     6768.15     6303.39    409.81 o 
  10   6   0     1047.60      973.17    227.78 o 
  11   6   0        0.20      264.03    174.41 o 
  12   6   0    12321.21    12558.76   1013.92 o 
  13   6   0     2514.70     1915.06    368.35 o 
  14   6   0      994.27      722.39    247.33 o 
   1   7   0      153.52       98.88     64.18 o 
   2   7   0    17352.59    17860.58    472.18 o 
   3   7   0     6495.84     7135.28    316.72 o 
   4   7   0       74.07      183.26     89.91 o 
   5   7   0    13952.31    14445.13    510.57 o 
   6   7   0     4247.15     4373.76    275.23 o 
   7   7   0     3339.51     3183.99    254.80 o 
   8   7   0     9261.46     8200.67    664.06 o 
   9   7   0     1047.25     1143.13    177.03 o 
  10   7   0     1483.58     1416.95    236.60 o 
  11   7   0    11818.54    12070.14    761.51 o 
  12   7   0      433.06      643.71    188.80 o 
  13   7   0     6924.23     7536.08    695.06 o 
  14   7   0       13.07      516.97    348.38 o 
   0   8   0      566.09      519.18    111.13 o 
   1   8   0     4942.66     4749.76    260.67 o 
   2   8   0    25090.97    26540.45    591.51 o 
   3   8   0     3513.42     3620.80    207.64 o 
   4   8   0    10011.23    10278.32    410.62 o 
   5   8   0      893.18      928.49    129.67 o 
   6   8   0     7967.27     7564.67    364.24 o 
   7   8   0     2249.68     1958.69    191.26 o 
   8   8   0     3848.65     4078.08    333.80 o 
   9   8   0     9124.13     9687.71    518.27 o 
  10   8   0      242.09      436.54    168.64 o 
  11   8   0       77.58      471.11    320.47 o 
  12   8   0    13322.08    13464.86   1018.26 o 
  13   8   0       86.58      329.18    195.17 o 
  14   8   0     1235.69      724.86    249.78 o 
   1   9   0    27776.58    28326.95    621.30 o 
   2   9   0     3011.44     2577.17    171.11 o 
   3   9   0     3942.08     3869.70    212.90 o 
   4   9   0      197.12      231.11     85.58 o 
   5   9   0    33670.36    33405.37   1005.33 o 
   6   9   0        1.15      339.64    102.90 o 
   7   9   0     8912.27    10423.07    495.99 o 
   8   9   0     6524.12     7106.50    435.49 o 
   9   9   0     3605.84     2554.14    386.96 o 
  10   9   0     2181.13     1862.22    298.68 o 
  11   9   0    11818.50    12986.53    893.36 o 
  12   9   0      141.26      528.68    197.61 o 
  13   9   0     3168.07     2386.58    464.30 o 
  14   9   0      370.19      146.24    218.08 o 
   0  10   0    27224.75    28844.91    888.24 o 
   1  10   0    14512.29    14790.86    404.22 o 
   2  10   0    38760.60    40295.50    931.79 o 
   3  10   0     1800.08     2004.59    147.75 o 
   4  10   0    26608.31    26970.69    821.56 o 
   5  10   0      216.75      377.02     95.43 o 
   6  10   0    21137.06    22564.40    838.58 o 
   7  10   0     5974.08     6788.26    417.57 o 
   8  10   0      452.49      502.91    140.79 o 
   9  10   0     2696.18     2321.97    252.47 o 
  10  10   0     3660.99     3696.80    508.90 o 
  11  10   0        7.11       -9.08    224.00 o 
  12  10   0    14357.00    14631.27   1041.01 o 
  13  10   0      256.05      668.31    240.53 o 
   1  11   0    36608.07    37526.64   1023.75 o 
   2  11   0    18566.86    18504.42    576.79 o 
   3  11   0     2491.92     2585.36    172.10 o 
   4  11   0     6602.45     7082.99    297.24 o 
   5  11   0    51267.55    56193.08   1942.60 o 
   6  11   0      494.49      641.24    127.98 o 
   7  11   0     2339.10     2355.15    244.96 o 
   8  11   0     8971.59     8890.80    525.25 o 
   9  11   0      514.00      500.05    142.89 o 
  10  11   0      173.68      632.79    187.55 o 
  11  11   0    13886.31    13740.31    960.75 o 
  12  11   0      233.37      647.11    265.81 o 
  13  11   0     1874.38     1592.48    307.69 o 
   0  12   0    10483.51    10430.70    457.35 o 
   1  12   0     3099.80     3279.17    169.59 o 
   2  12   0     7880.83     8412.85    339.56 o 
   3  12   0    22023.61    24163.32    752.61 o 
   4  12   0    13955.95    14272.09    525.09 o 
   5  12   0      369.42      384.14     91.79 o 
   6  12   0    14715.22    16233.52    593.30 o 
   7  12   0     2462.62     2967.59    367.79 o 
   8  12   0      132.90      304.18    129.00 o 
   9  12   0     1259.98     1183.19    228.56 o 
  10  12   0     4561.55     4774.16    580.99 o 
  11  12   0      346.65      541.07    243.38 o 
  12  12   0     8581.31     8263.15    918.36 o 
   1  13   0     2383.61     2418.73    147.87 o 
   2  13   0     2297.13     2248.42    165.01 o 
   3  13   0       12.74      320.42     63.36 o 
   4  13   0    12638.67    12605.11    541.46 o 
   5  13   0    10377.94    11316.70    452.60 o 
   6  13   0     2141.64     2509.00    250.93 o 
   7  13   0      407.27      419.42    115.65 o 
   8  13   0       25.61      220.60    204.30 o 
   9  13   0     2343.97     2554.65    481.48 o 
  10  13   0     2817.56     2167.44    384.74 o 
  11  13   0     8854.72     9271.02    889.25 o 
  12  13   0      368.07      567.91    247.74 o 
   0  14   0     2729.09     2677.45    232.24 o 
   1  14   0     1432.29     1289.16    123.37 o 
   2  14   0     1280.83     1232.90    129.52 o 
   3  14   0    10218.34    11079.42    399.96 o 
   4  14   0     7908.13     8230.55    386.56 o 
   5  14   0      160.59      317.78     69.45 o 
   6  14   0     5415.73     5325.36    354.73 o 
   7  14   0      266.54      474.36    144.08 o 
   8  14   0      478.86      607.22    140.82 o 
   9  14   0     1348.09      804.95    195.81 o 
  10  14   0     3271.54     3120.38    472.84 o 
  11  14   0     1908.87     1544.65    350.11 o 
   1  15   0      966.76     1087.83    125.27 o 
   2  15   0      526.50      800.23    113.99 o 
   3  15   0      733.44      530.24     75.42 o 
   4  15   0     2668.04     2838.51    216.62 o 
   5  15   0    10375.77    10390.39    471.13 o 
   6  15   0       72.50      183.28    149.49 o 
   7  15   0      879.33      647.25    178.10 o 
   8  15   0       13.81      352.08    169.44 o 
   9  15   0      544.53      655.84    217.52 o 
  10  15   0     3975.52     4214.93    560.46 o 
   0  16   0      926.66      856.05    141.37 o 
   1  16   0      673.15      570.36     88.26 o 
   2  16   0       19.29      279.72     73.75 o 
   3  16   0     1533.32     1642.72    162.34 o 
   4  16   0     6110.05     6022.18    397.52 o 
   5  16   0       32.12      232.83     86.73 o 
   6  16   0     2411.05     2391.85    250.26 o 
   7  16   0      854.09      878.66    287.74 o 
   8  16   0      269.61      815.21    290.85 o 
   9  16   0     1141.07     1250.44    331.62 o 
  10  16   0     1486.09     1292.98    277.18 o 
   1  17   0      415.84      424.26     76.12 o 
   2  17   0       21.70       63.26     79.54 o 
   3  17   0     1514.95     1217.26    146.82 o 
   4  17   0      321.69      223.43     75.30 o 
   5  17   0     2250.53     1948.32    273.68 o 
   6  17   0     2117.36     1603.47    298.52 o 
   7  17   0     4664.14     4663.46    566.41 o 
   8  17   0      914.53      761.84    307.73 o 
   9  17   0       19.12      504.76    309.10 o 
   0  18   0     3924.21     3441.68    848.87 o 
   1  18   0      153.52      195.83     89.98 o 
   2  18   0       77.95       68.58    124.74 o 
   3  18   0       34.46     -159.76    161.54 o 
   4  18   0       57.36      219.58    147.11 o 
   5  18   0      338.76      279.45    176.59 o 
   6  18   0     4519.56     4026.64    888.35 o 
   7  18   0     1733.13     1303.49    374.63 o 
   8  18   0     2026.68     1739.57    484.61 o 
   1  19   0     1987.41     2334.76    701.65 o 
   2  19   0      245.52      568.09    230.68 o 
   3  19   0       95.11       70.67    450.16 o 
   4  19   0       21.09     -150.11    458.42 o 
   5  19   0      412.81      514.91    459.34 o 
   6  19   0      968.14     1813.17    742.06 o 
   0  20   0     5533.87     6236.25    865.89 o 
   1  20   0      110.83       82.74    223.03 o 
   2  20   0       48.78      376.76    200.32 o 
   3  20   0      827.24      681.23    304.86 o 
   4  20   0      137.24      284.91    222.23 o 
   5  20   0       59.99      525.38    235.80 o 
   1  21   0     2887.03     2550.54    733.15 o 
   2  21   0     1723.71     1152.29    343.46 o 
   2   0   1     5487.31     4732.68    245.47 o 
   3   0   1    20770.48    21390.62    652.94 o 
   4   0   1     4466.49     4084.57    251.69 o 
   5   0   1      325.68      448.26     90.91 o 
   6   0   1    10389.36     8890.29    386.91 o 
   7   0   1      115.48      284.30    123.70 o 
   8   0   1     7585.08     7617.96    456.37 o 
   9   0   1     1105.56     1031.75    165.31 o 
  10   0   1    35143.67    33627.38   1155.83 o 
  11   0   1      578.24      455.27    186.27 o 
  12   0   1       29.60      555.82    238.72 o 
  13   0   1       44.21      505.79    215.32 o 
  14   0   1     5911.31     6842.99    742.94 o 
  15   0   1      174.88      253.62    519.91 o 
 -15   1   1     4785.77     4321.96   1013.45 o 
 -14   1   1       77.89     -103.32    346.38 o 
 -13   1   1     7588.58     8156.28    804.89 o 
 -12   1   1      768.64      634.64    257.59 o 
 -11   1   1    11940.85    11949.22    983.93 o 
 -10   1   1     3695.50     3372.59    326.61 o 
  -9   1   1    22486.12    22551.63    789.88 o 
  -8   1   1     4126.95     4083.47    303.25 o 
  -7   1   1    11108.18    10413.10    456.49 o 
  -6   1   1      127.51      233.92    126.79 o 
  -5   1   1     1651.82     1379.22    155.29 o 
  -4   1   1     1693.92     1034.16    305.57 o 
  -3   1   1    70152.54    64001.61   1948.77 o 
  -2   1   1    13961.38    11790.49    385.96 o 
   2   1   1    15289.52    14033.72    517.26 o 
   3   1   1    52685.39    50915.39    976.18 o 
   4   1   1      951.31      935.87    132.10 o 
   5   1   1     1553.62     1529.48    153.02 o 
   6   1   1      166.27      210.14     71.32 o 
   7   1   1    13454.37    13077.34    525.83 o 
   8   1   1     4489.36     4157.91    319.57 o 
   9   1   1    21710.48    20645.62    805.89 o 
  10   1   1     3553.23     3493.85    312.07 o 
  11   1   1    11173.93    11392.82    911.90 o 
  12   1   1      581.43      516.90    237.57 o 
  13   1   1     7754.50     7245.46    797.61 o 
  14   1   1       30.77      462.40    349.44 o 
  15   1   1     4980.27     5423.40    641.49 o 
 -15   2   1      119.87     -115.88    487.65 o 
 -14   2   1     7878.86    10123.54   1200.11 o 
 -13   2   1      481.18      836.90    309.54 o 
 -12   2   1      850.90     1053.71    299.30 o 
 -11   2   1     7821.81     6986.00    746.81 o 
 -10   2   1    22201.20    22668.60    978.81 o 
  -9   2   1    10820.15    10844.41    512.95 o 
  -8   2   1    15897.03    13315.35    950.32 o 
  -7   2   1     8849.86     7896.06    385.97 o 
  -6   2   1    24768.21    22058.23    721.23 o 
  -5   2   1     2413.35     2482.11    209.56 o 
  -4   2   1    35293.12    32238.27   1013.58 o 
  -3   2   1    15066.08    14524.38    488.77 o 
  -2   2   1    20685.47    19348.87    592.87 o 
   2   2   1    22197.01    20113.41    542.84 o 
   3   2   1    15048.46    14580.07    547.77 o 
   4   2   1    28501.99    26358.38    833.51 o 
   5   2   1      924.84     1067.81    147.98 o 
   6   2   1    22632.74    21134.93    641.98 o 
   7   2   1     8525.51     8052.18    398.32 o 
   9   2   1    11620.43    11437.23    587.50 o 
  10   2   1    20452.95    19796.55    899.36 o 
  11   2   1     8473.54     9102.45    725.33 o 
  12   2   1     1000.51      857.48    300.04 o 
  13   2   1      412.97      149.11    269.55 o 
  14   2   1     8280.05     6654.47   1232.27 o 
  15   2   1      207.17      785.36    218.02 o 
 -15   3   1     4472.55     5720.11   1167.72 o 
 -14   3   1      389.13      716.41    358.30 o 
 -13   3   1     6894.52     6991.54    957.59 o 
 -12   3   1     7541.32     7089.21    848.97 o 
 -11   3   1     4378.94     4725.90    511.62 o 
 -10   3   1     4319.66     4906.03    383.71 o 
  -9   3   1    16689.09    16172.07    688.08 o 
  -8   3   1    19112.45    18673.38    775.00 o 
  -7   3   1    22149.49    20919.21    629.00 o 
  -6   3   1     2302.34     2248.09    195.13 o 
  -5   3   1    10595.26    10933.45    369.26 o 
  -4   3   1    20671.39    19566.17    632.03 o 
  -3   3   1    51749.23    29937.01   3648.81 o 
  -2   3   1     3521.70     3807.17    233.43 o 
  -1   3   1    21041.93    20020.34    578.17 o 
   0   3   1    10280.65    10677.62    415.12 o 
   1   3   1    22921.93    22434.63    663.88 o 
   2   3   1     2272.89     2597.61    175.34 o 
   4   3   1    20841.96    19842.94    685.08 o 
   5   3   1     9277.99     9258.37    390.62 o 
   6   3   1     1880.57     2041.93    209.18 o 
   7   3   1    22697.52    20691.75    738.71 o 
   8   3   1    19800.02    19364.27    779.74 o 
   9   3   1    14724.05    13882.74    738.57 o 
  10   3   1     4779.84     4870.62    476.89 o 
  11   3   1     3488.65     4268.10    652.08 o 
  12   3   1     7612.14     7521.08    754.61 o 
  13   3   1     6778.52     6502.95    754.37 o 
  14   3   1      485.03        3.30    332.29 o 
  15   3   1     4011.15     3630.18    602.36 o 
 -15   4   1      123.07      409.85    246.00 o 
 -14   4   1     8101.73     5670.74   2571.94 o 
 -13   4   1      206.48      549.64    409.32 o 
 -12   4   1      937.34      566.80    221.81 o 
 -11   4   1    12916.97    13729.74    984.95 o 
 -10   4   1    11102.26    11732.76    748.90 o 
  -9   4   1     3177.75     2372.76    347.98 o 
  -8   4   1    25644.37    24530.60    851.38 o 
  -7   4   1    17637.30    17267.25    707.96 o 
  -6   4   1     6940.50     6711.04    351.23 o 
  -5   4   1    33985.85    31875.79    841.23 o 
  -4   4   1    32718.53    31347.46    966.39 o 
  -3   4   1      874.21      770.86    111.57 o 
  -2   4   1    52570.03    51157.76    875.59 o 
  -1   4   1    38646.89    38760.77   1912.33 o 
   0   4   1    86644.78    91234.32   1519.55 o 
   1   4   1    38512.85    37975.32   1172.03 o 
   2   4   1    48451.33    47710.80    941.61 o 
   3   4   1      614.79      519.62     87.47 o 
   4   4   1    32801.01    32214.95    760.36 o 
   5   4   1    35285.26    33570.66    757.73 o 
   6   4   1     7876.56     7559.81    340.77 o 
   7   4   1    18559.26    17293.87    646.34 o 
   8   4   1    25880.16    25361.72   1025.97 o 
   9   4   1     3752.20     3967.78    351.62 o 
  10   4   1     9524.96     9413.71    556.87 o 
  11   4   1    12941.47    12800.64    766.94 o 
  12   4   1      889.52      688.99    243.52 o 
  13   4   1      140.95      596.38    229.58 o 
  14   4   1     7122.89     7108.50    860.90 o 
  15   4   1      123.82      398.57    302.31 o 
 -15   5   1     3542.77     2906.61    454.25 o 
 -14   5   1      535.20      753.69    245.41 o 
 -13   5   1     3992.24     3665.25    633.82 o 
 -12   5   1     6012.78     7225.38    841.90 o 
 -11   5   1     1174.19     1010.88    293.84 o 
 -10   5   1     4999.31     5071.40    446.45 o 
  -9   5   1    27864.43    27910.74   1044.29 o 
  -8   5   1     2581.99     2697.68    254.42 o 
  -7   5   1    15195.10    15121.87    575.74 o 
  -6   5   1     9260.26     9157.15    428.41 o 
  -5   5   1     8387.31     8127.47    359.38 o 
  -4   5   1    15450.09    14142.90    499.80 o 
  -3   5   1    69484.41    67510.57   1234.58 o 
  -2   5   1    24284.31    23105.63    651.57 o 
  -1   5   1    19998.37    20052.81    666.00 o 
   0   5   1     1306.89      910.04    120.24 o 
   1   5   1    19385.31    18919.07    583.06 o 
   2   5   1    22383.33    22444.49    693.73 o 
   3   5   1    66157.15    66087.09   1213.25 o 
   4   5   1    15632.68    15115.78    419.53 o 
   5   5   1     9155.22     9103.42    347.31 o 
   6   5   1     8082.29     8227.20    391.26 o 
   7   5   1    14513.19    14542.92    503.88 o 
   8   5   1     3161.11     3396.87    278.32 o 
   9   5   1    28157.37    30293.28    987.12 o 
  10   5   1     5296.38     6058.85    440.39 o 
  11   5   1      732.12      865.91    192.73 o 
  12   5   1     5870.97     6869.00    661.61 o 
  13   5   1     3801.66     4267.56    565.04 o 
  14   5   1      598.14      395.13    240.33 o 
  15   5   1     3653.31     3218.24    562.32 o 
 -14   6   1     2260.87     2571.59    435.01 o 
 -13   6   1      603.94      523.45    185.35 o 
 -12   6   1      759.54      582.95    441.83 o 
 -11   6   1     5354.86     4925.94    521.06 o 
 -10   6   1     9646.57     9556.03    718.51 o 
  -9   6   1      602.21      613.21    149.85 o 
  -8   6   1    29267.09    29163.87   1068.75 o 
  -7   6   1      354.08      297.76    127.83 o 
  -6   6   1     1341.44     1409.62    164.80 o 
  -5   6   1     4427.78     3618.50    251.17 o 
  -4   6   1    68899.98    68102.25   1484.49 o 
  -3   6   1     3064.72     3233.68    217.49 o 
  -2   6   1   121852.27   120429.88   1938.02 o 
  -1   6   1     8836.06     9132.65    340.83 o 
   0   6   1    20273.18    20747.95    579.46 o 
   1   6   1     8092.50     7918.42    321.68 o 
   2   6   1   124646.84   122384.32   2230.26 o 
   3   6   1     2323.25     2409.26    187.64 o 
   4   6   1    72267.86    72584.64   1466.74 o 
   5   6   1     5000.77     4657.30    271.51 o 
   6   6   1     1581.77     1836.62    158.18 o 
   7   6   1      672.98      513.56     97.14 o 
   8   6   1    29846.85    29950.29    870.43 o 
   9   6   1      426.81      627.95    137.85 o 
  10   6   1     9760.35    10542.11    691.43 o 
  11   6   1     5166.48     5027.40    546.56 o 
  12   6   1      753.79      737.20    233.57 o 
  13   6   1      491.63      773.54    257.43 o 
  14   6   1     2711.77     2859.43    481.22 o 
 -14   7   1      184.84      289.16    265.33 o 
 -13   7   1     1357.90      975.67    245.66 o 
 -12   7   1     2245.87     2755.09    486.51 o 
 -11   7   1     1183.00     1172.17    279.34 o 
 -10   7   1      854.83     1030.72    201.21 o 
  -9   7   1    26787.23    27755.31   1177.41 o 
  -8   7   1      817.00      806.51    129.96 o 
  -7   7   1    13908.65    13476.45    526.25 o 
  -6   7   1     2208.65     2409.72    213.37 o 
  -5   7   1    12395.14    11701.11    484.99 o 
  -4   7   1     3471.50     3559.45    234.03 o 
  -3   7   1    82010.55    81992.09   1597.08 o 
  -2   7   1    16810.91    17588.31    432.38 o 
  -1   7   1    45680.87    44410.36    875.31 o 
   0   7   1      564.54      526.28     63.79 o 
   1   7   1    49191.12    47062.87    922.40 o 
   2   7   1    15475.45    15898.90    482.54 o 
   3   7   1    85301.37    86368.14   1794.75 o 
   4   7   1     2417.97     2236.35    165.87 o 
   5   7   1    15311.13    14899.97    483.53 o 
   6   7   1     2260.42     2475.40    208.02 o 
   7   7   1    13484.50    14151.34    546.85 o 
   8   7   1      862.53      848.13    138.30 o 
   9   7   1    28340.31    30372.14   1329.89 o 
  10   7   1      778.66      698.24    173.89 o 
  11   7   1     1279.22     1061.62    238.51 o 
  12   7   1     2440.29     1912.93    416.36 o 
  13   7   1     1454.89     1264.61    303.53 o 
  14   7   1       94.37      638.10    246.23 o 
 -14   8   1     2645.29     2599.18    428.00 o 
 -13   8   1      958.25      922.37    256.37 o 
 -12   8   1      254.20      414.26    207.47 o 
 -11   8   1      243.99      330.82    144.17 o 
 -10   8   1     4747.81     4464.42    407.80 o 
  -9   8   1     1391.44     1253.16    190.14 o 
  -8   8   1    37814.58    41358.43   1170.38 o 
  -7   8   1     4041.34     3865.61    288.15 o 
  -6   8   1     1019.89     1103.34    152.61 o 
  -5   8   1     2226.29     2207.17    187.27 o 
  -4   8   1    32863.95    33487.29    795.75 o 
  -3   8   1     4814.47     4844.13    249.78 o 
  -2   8   1    90002.55    93059.88   1662.93 o 
  -1   8   1     3983.50     3986.15    231.78 o 
   0   8   1     1710.85     1714.56    121.44 o 
   1   8   1     4436.62     4571.36    273.18 o 
   2   8   1    90881.34    92899.98   1896.79 o 
   3   8   1     5624.36     5624.66    292.79 o 
   4   8   1    34305.59    34669.68    814.80 o 
   5   8   1     2441.20     2710.46    185.67 o 
   6   8   1     1416.76     1222.45    121.30 o 
   7   8   1     4093.16     4307.65    296.07 o 
   8   8   1    38949.58    42203.86    973.00 o 
   9   8   1     1674.57     1637.48    208.97 o 
  10   8   1     5096.95     4814.32    543.11 o 
  11   8   1      344.04      539.47    223.96 o 
  12   8   1      199.53      251.23    311.25 o 
  13   8   1      921.11      963.59    340.79 o 
  14   8   1     2698.90     2743.27    694.32 o 
 -14   9   1      541.38      358.09    212.44 o 
 -13   9   1       13.58      191.20    520.94 o 
 -12   9   1     1290.74     1113.60    257.39 o 
 -11   9   1      380.82      644.50    179.60 o 
 -10   9   1       88.31      273.49    210.70 o 
  -9   9   1    21403.54    23095.08    941.38 o 
  -8   9   1     3847.66     4237.42    343.51 o 
  -7   9   1     9382.88     9855.41    473.43 o 
  -6   9   1     2606.63     2515.53    228.09 o 
  -5   9   1    18549.66    17742.58    661.69 o 
  -4   9   1      258.57      305.78     97.11 o 
  -3   9   1    14070.37    14846.49    485.59 o 
  -2   9   1      608.10      554.06     66.46 o 
  -1   9   1    60236.17    63439.85   1250.05 o 
   0   9   1     8646.95     9775.96    300.59 o 
   1   9   1    62575.07    64777.89   1276.68 o 
   2   9   1      815.74      735.19    105.34 o 
   3   9   1    15095.99    15705.40    525.30 o 
   4   9   1      307.14      410.08     80.06 o 
   5   9   1    19580.66    19700.34    771.74 o 
   6   9   1     2963.09     3196.46    233.99 o 
   7   9   1     9231.97     9736.62    470.05 o 
   8   9   1     4216.73     4249.12    340.70 o 
   9   9   1    20632.03    22585.23    920.46 o 
  10   9   1      109.13      437.34    186.24 o 
  11   9   1      441.11      550.99    177.43 o 
  12   9   1     1343.79     1853.67    360.58 o 
  13   9   1       17.88      118.35    441.25 o 
  14   9   1      639.84      393.73    208.74 o 
 -13  10   1      352.08      383.43    256.42 o 
 -12  10   1      785.56      570.90    243.17 o 
 -11  10   1      995.37     1064.97    251.22 o 
 -10  10   1     2432.88     1746.58    318.24 o 
  -9  10   1      485.13      603.93    148.41 o 
  -8  10   1    20479.91    22918.30    836.02 o 
  -7  10   1     2657.41     2674.42    241.91 o 
  -6  10   1     6140.91     5815.30    364.44 o 
  -5  10   1      377.70      268.70    107.04 o 
  -4  10   1     3589.90     3994.69    222.56 o 
  -3  10   1       75.52      141.46     70.99 o 
  -2  10   1    18709.43    18987.90    497.33 o 
  -1  10   1     1620.52     1617.65    105.04 o 
   0  10   1     4403.06     4933.41    213.47 o 
   1  10   1     2035.64     1985.10    124.76 o 
   2  10   1    19904.40    19602.54    568.26 o 
   3  10   1       53.69      181.50     72.99 o 
   4  10   1     5193.28     5420.87    269.44 o 
   5  10   1      689.51      904.56    138.15 o 
   6  10   1     6392.53     6679.25    371.85 o 
   7  10   1     3334.94     3682.22    297.17 o 
   8  10   1    20091.04    22386.53    829.05 o 
   9  10   1      575.58      896.21    157.66 o 
  10  10   1     2129.97     1921.64    252.14 o 
  11  10   1      889.05      886.26    195.24 o 
  12  10   1      831.41      715.82    262.84 o 
  13  10   1      513.54      648.48    191.64 o 
 -13  11   1      187.32      345.79    396.21 o 
 -12  11   1      853.81      734.29    291.76 o 
 -11  11   1      995.72     1370.97    304.30 o 
 -10  11   1      927.81      808.76    187.16 o 
  -9  11   1     5287.34     4828.15    373.27 o 
  -8  11   1     1288.17     1297.65    175.61 o 
  -7  11   1     1133.50     1106.81    187.24 o 
  -6  11   1      561.56      473.20    116.28 o 
  -5  11   1     4936.63     5282.65    298.53 o 
  -4  11   1      345.83      351.44    100.33 o 
  -3  11   1     2674.30     3118.78    176.63 o 
  -2  11   1     1645.51     1514.27    114.95 o 
  -1  11   1     7611.92     8025.12    277.38 o 
   0  11   1     2888.18     2993.35    140.35 o 
   1  11   1     7009.34     7322.72    261.95 o 
   2  11   1     1676.81     1482.15    151.61 o 
   3  11   1     2861.41     3110.70    204.18 o 
   4  11   1      481.99      636.86     92.90 o 
   5  11   1     6058.52     5993.43    418.73 o 
   6  11   1     1254.33     1526.50    202.99 o 
   7  11   1      382.96      415.07     93.55 o 
   8  11   1     1479.74     1577.36    234.28 o 
   9  11   1     5848.85     6037.37    443.93 o 
  10  11   1      663.41      381.14    119.67 o 
  11  11   1      868.25      888.10    239.38 o 
  12  11   1      947.68     1030.39    224.46 o 
  13  11   1      320.62      324.36    297.10 o 
 -12  12   1      547.95      992.72    293.89 o 
 -11  12   1     1284.31     1295.78    311.14 o 
 -10  12   1     2271.87     1534.35    477.10 o 
  -9  12   1      681.31      616.49    196.54 o 
  -8  12   1     3999.91     4263.10    377.62 o 
  -7  12   1     2711.23     2543.73    295.40 o 
  -6  12   1     1391.27     1112.91    157.75 o 
  -5  12   1      908.07      708.42    108.76 o 
  -4  12   1     5853.55     6328.44    306.70 o 
  -3  12   1      765.03      796.67    113.29 o 
  -2  12   1     6292.51     6672.98    228.52 o 
  -1  12   1      359.65      443.77     69.74 o 
   0  12   1       53.41      170.69     61.02 o 
   1  12   1      109.20      -24.85     79.40 o 
   2  12   1     7374.97     7978.40    314.77 o 
   3  12   1      710.15      602.92     88.27 o 
   4  12   1     6488.80     7005.72    328.07 o 
   5  12   1     1251.51      964.94    129.79 o 
   6  12   1     1635.35     1722.24    174.68 o 
   7  12   1     3704.09     3927.02    321.55 o 
   8  12   1     3110.10     3318.47    298.95 o 
   9  12   1      695.97      682.17    154.81 o 
  10  12   1     1784.75     1783.22    336.87 o 
  11  12   1     1215.65      769.30    188.05 o 
  12  12   1      389.57      240.54    170.07 o 
 -12  13   1      528.27      374.79    226.76 o 
 -11  13   1      585.66      675.74    236.50 o 
 -10  13   1     3873.95     4247.74    441.95 o 
  -9  13   1     4323.61     4135.94    519.29 o 
  -8  13   1     1143.98      716.40    157.82 o 
  -7  13   1       33.86       13.33    140.51 o 
  -6  13   1     2541.72     2407.80    258.44 o 
  -5  13   1     5409.49     5931.35    294.47 o 
  -4  13   1      807.32      676.34    112.89 o 
  -3  13   1     9479.72     9622.84    404.59 o 
  -2  13   1      341.32      326.41     60.29 o 
  -1  13   1     6744.23     6913.39    274.93 o 
   0  13   1    10162.46    10743.13    383.46 o 
   1  13   1     8564.21     8214.99    351.84 o 
   2  13   1      361.60      368.06     76.24 o 
   3  13   1    10209.14    10491.34    410.45 o 
   4  13   1      596.38      622.81     91.64 o 
   5  13   1     5899.82     5739.33    314.47 o 
   6  13   1     2739.24     2596.50    249.80 o 
   7  13   1       42.48      308.81    108.14 o 
   8  13   1     1241.58      999.36    175.81 o 
   9  13   1     3412.01     3770.25    458.54 o 
  10  13   1     4163.49     3327.82    417.06 o 
  11  13   1      387.32      891.41    251.99 o 
  12  13   1      637.98      627.93    195.63 o 
 -11  14   1      242.45      374.23    226.98 o 
 -10  14   1     1400.57     1598.28    348.13 o 
  -9  14   1     2199.98     2810.99    423.55 o 
  -8  14   1     2276.67     2407.20    363.01 o 
  -7  14   1     6455.92     6740.42    433.21 o 
  -6  14   1     2997.18     3294.17    281.84 o 
  -5  14   1      432.82      329.79     87.81 o 
  -4  14   1     6627.54     7106.01    340.73 o 
  -3  14   1      540.51      584.31     86.98 o 
  -2  14   1     7744.16     8953.39    390.10 o 
  -1  14   1    15193.81    15400.72    541.44 o 
   0  14   1      896.63      787.10     86.85 o 
   1  14   1    14906.42    15004.85    625.40 o 
   2  14   1     8052.18     9039.49    450.54 o 
   3  14   1      698.16      558.69    119.13 o 
   4  14   1     6344.32     6177.96    335.45 o 
   5  14   1      237.83      261.51     93.47 o 
   6  14   1     2923.34     3444.39    265.13 o 
   7  14   1     6182.06     6831.73    483.06 o 
   8  14   1     1558.77     1399.00    254.29 o 
   9  14   1     2498.63     2833.58    391.28 o 
  10  14   1      837.74     1087.00    248.72 o 
  11  14   1      228.92      744.56    208.29 o 
 -10  15   1     2264.60     2432.56    400.59 o 
  -9  15   1     3244.96     3381.29    559.53 o 
  -8  15   1      483.34      731.67    165.59 o 
  -7  15   1        6.39      179.98    119.83 o 
  -6  15   1     8108.17     8113.34    490.51 o 
  -5  15   1    11030.34    11421.81    533.51 o 
  -4  15   1      332.69      330.51     72.81 o 
  -3  15   1    10257.63    10307.75    394.15 o 
  -2  15   1     3270.59     3412.17    229.63 o 
  -1  15   1     3916.89     4256.46    252.03 o 
   0  15   1    45306.92    49816.01   1332.94 o 
   1  15   1     3665.95     3945.77    246.27 o 
   2  15   1     2753.32     2544.95    219.25 o 
   3  15   1    10133.50    10547.59    426.97 o 
   4  15   1      204.73      103.83     84.26 o 
   5  15   1    10701.74    11320.83    502.98 o 
   6  15   1     7887.04     7832.62    488.43 o 
   7  15   1       31.90      151.73    114.61 o 
   8  15   1      268.10      534.50    276.36 o 
   9  15   1     2588.33     2924.32    531.27 o 
  10  15   1     2336.37     1770.25    337.08 o 
 -10  16   1     2614.74     2574.76    500.94 o 
  -9  16   1      272.96      295.56    201.28 o 
  -8  16   1     1374.82     1041.25    321.07 o 
  -7  16   1     5150.33     5240.08    495.98 o 
  -6  16   1      264.93      193.60    104.56 o 
  -5  16   1     1019.43      763.07    189.02 o 
  -4  16   1    12842.14    13667.34    602.62 o 
  -3  16   1      684.66      518.80    157.62 o 
  -2  16   1    10222.07    10766.95    495.19 o 
  -1  16   1    27015.50    28352.57   1201.97 o 
   0  16   1      353.65      255.82    138.00 o 
   1  16   1    26076.32    27920.01   1071.76 o 
   2  16   1     9865.77    10149.90    462.26 o 
   3  16   1      448.63      300.76     88.30 o 
   4  16   1    12310.00    13272.71    584.27 o 
   5  16   1      797.07      667.16    100.73 o 
   6  16   1      336.05      260.06    146.36 o 
   7  16   1     4353.37     4929.35    488.01 o 
   8  16   1     1400.55      896.27    337.66 o 
   9  16   1      379.79      762.12    238.01 o 
  10  16   1     2723.05     2211.63    514.61 o 
  -9  17   1     2445.47     2652.80    616.01 o 
  -8  17   1     1037.35      438.70    266.49 o 
  -7  17   1     1498.53     1749.12    395.12 o 
  -6  17   1     2956.84     3144.36    377.72 o 
  -5  17   1     3167.10     2907.86    365.40 o 
  -4  17   1      283.85      220.77    109.16 o 
  -3  17   1    16063.73    16639.27   1272.99 o 
  -2  17   1     5093.67     5066.27    380.55 o 
  -1  17   1      772.83      532.53    135.26 o 
   0  17   1    24849.41    26597.42   1176.76 o 
   1  17   1      523.53      454.86    102.24 o 
   2  17   1     4716.01     4178.85    256.40 o 
   3  17   1    16156.90    15721.36    852.13 o 
   4  17   1      199.44      428.49     86.93 o 
   5  17   1     3553.46     3549.41    363.70 o 
   6  17   1     2680.21     2312.32    311.47 o 
   7  17   1     1383.30     1370.44    278.81 o 
   8  17   1      925.40      969.37    324.79 o 
   9  17   1     2878.88     3041.68    672.27 o 
  -8  18   1     1647.26     1564.33    432.03 o 
  -7  18   1     3044.44     3184.92    565.82 o 
  -6  18   1     1952.49     2003.71    428.08 o 
  -5  18   1     1306.37      974.23    224.73 o 
  -4  18   1     7052.54     7779.11    786.68 o 
  -3  18   1     1532.16     1225.14    224.27 o 
  -2  18   1     4482.96     4023.06    408.63 o 
  -1  18   1    11424.39    11769.07    729.28 o 
   0  18   1       56.40      116.72    134.70 o 
   1  18   1    11538.96    11298.31    693.15 o 
   2  18   1     4606.59     3949.52    441.06 o 
   3  18   1     1274.70      684.32    191.83 o 
   4  18   1     7541.03     8118.37   2174.02 o 
   5  18   1     1283.37      748.62    425.92 o 
   6  18   1     1776.16     1452.88    454.01 o 
   7  18   1     3287.21     3133.41   1529.40 o 
   8  18   1     1626.80     1954.04    433.69 o 
  -6  19   1     1530.90     1093.18    367.61 o 
  -5  19   1      267.70      629.51    208.40 o 
  -4  19   1      740.02      539.22    182.97 o 
  -3  19   1     6386.30     6039.82   1109.53 o 
  -2  19   1     1502.75      966.79    291.35 o 
  -1  19   1      336.20      479.97    260.42 o 
   0  19   1    10172.11    11912.23    908.78 o 
   1  19   1      381.89      437.81    210.27 o 
   2  19   1     1586.52     1150.01    503.01 o 
   3  19   1     6530.92     7679.97    943.08 o 
   4  19   1      695.13      362.60    249.66 o 
   5  19   1      208.22      236.91    236.88 o 
   6  19   1     1716.53     2360.74    939.86 o 
  -5  20   1      956.40      833.33    316.04 o 
  -4  20   1      675.24      756.14    593.54 o 
  -3  20   1      163.24      592.87    513.42 o 
  -2  20   1      242.94      577.08    569.82 o 
  -1  20   1     1978.05     2523.69    642.55 o 
   0  20   1      116.50      -70.88    288.20 o 
   1  20   1     2146.37     2140.34    547.04 o 
   2  20   1      378.69      290.49    325.46 o 
   3  20   1      214.95      335.57    275.40 o 
   4  20   1      765.84      800.93    577.08 o 
   5  20   1      951.20      951.30    344.89 o 
  -2  21   1       40.72      187.43    179.56 o 
   0  21   1      433.79      400.31    306.74 o 
   2  21   1      122.57      517.20    375.55 o 
   3   0   2     5098.00     5701.65    316.55 o 
   4   0   2      948.42      933.18    124.34 o 
   5   0   2     2378.56     2245.77    207.74 o 
   6   0   2   109120.43   106534.76   2133.34 o 
   7   0   2     4821.90     4180.44    302.54 o 
   8   0   2    16133.32    15925.35    635.93 o 
   9   0   2     5814.50     5846.69    396.14 o 
  10   0   2     7355.04     6854.00    445.59 o 
  11   0   2     2082.77     2083.75    304.78 o 
  12   0   2     3997.34     2312.39    503.41 o 
  13   0   2      397.46      622.55    244.47 o 
  14   0   2     5075.50     5113.92    753.98 o 
  15   0   2      123.51       56.72    329.06 o 
 -15   1   2      545.83      688.88    303.29 o 
 -14   1   2      113.87     -368.33    541.15 o 
 -13   1   2     6727.05     7455.46    925.98 o 
 -12   1   2      551.62      641.86    232.37 o 
 -11   1   2     3199.29     3383.96    396.29 o 
 -10   1   2     1018.30      897.76    170.98 o 
  -9   1   2     7193.35     7135.37    423.07 o 
  -8   1   2     1541.57     1606.52    178.91 o 
  -7   1   2    87877.38    84103.52   1925.36 o 
  -6   1   2     7509.83     7399.29    371.57 o 
  -5   1   2    30258.15    27590.63    684.48 o 
  -4   1   2     1541.07     1497.71    175.79 o 
  -3   1   2     4244.08     4891.00    265.77 o 
  -2   1   2     8980.73     8303.46    304.35 o 
   2   1   2     9336.25     8174.21    364.93 o 
   3   1   2     5176.90     6144.85    300.48 o 
   4   1   2     2354.41     2219.70    202.86 o 
   5   1   2    32871.13    30561.95    747.22 o 
   6   1   2     7073.17     6688.79    418.82 o 
   7   1   2    91611.44    89049.73   1886.62 o 
   8   1   2     1235.85      861.89    158.44 o 
   9   1   2     7453.77     6946.87    458.78 o 
  10   1   2     1294.03     1012.29    174.95 o 
  11   1   2     2449.67     2228.99    397.60 o 
  12   1   2      573.95      564.95    285.94 o 
  13   1   2     6427.93     7840.19    845.79 o 
  14   1   2       95.42      555.84    184.74 o 
  15   1   2      366.15      983.03    289.38 o 
 -15   2   2      278.90      217.72    292.12 o 
 -14   2   2     2368.04      870.98    932.77 o 
 -13   2   2     1825.53     2287.98    550.41 o 
 -12   2   2     3255.01     3375.84    557.40 o 
 -11   2   2     2205.24     2559.84    416.30 o 
 -10   2   2     8074.12     8220.81    516.63 o 
  -9   2   2      645.78      832.28    142.66 o 
  -8   2   2    10271.33    10238.19    448.82 o 
  -7   2   2    16782.32    16861.85    606.69 o 
  -6   2   2    55057.19    49995.57   1132.26 o 
  -5   2   2     5345.64     4914.02    315.31 o 
  -4   2   2     1007.35      632.71    150.08 o 
  -3   2   2      896.76     1214.75    160.25 o 
  -2   2   2    84557.11    81215.27   1402.30 o 
  -1   2   2     2171.57     2026.96    115.67 o 
   1   2   2      951.27      890.32     80.50 o 
   2   2   2    86163.59    83347.09   1715.79 o 
   3   2   2     1143.29     1668.83    180.36 o 
   4   2   2     2268.62     1923.00    171.68 o 
   5   2   2     3830.26     3593.41    299.74 o 
   6   2   2    53284.08    49534.15   1202.05 o 
   7   2   2    14083.09    13780.30    539.68 o 
   8   2   2    12258.06    11788.38    501.53 o 
   9   2   2      879.23      777.11    159.76 o 
  10   2   2     8403.89     8226.37    605.99 o 
  11   2   2     2940.09     2692.06    517.31 o 
  12   2   2     3452.23     2857.70    394.17 o 
  13   2   2     2151.54     2008.65    356.55 o 
  14   2   2     2917.49     3016.73    499.53 o 
  15   2   2      176.61      354.86    244.49 o 
 -15   3   2       42.19      569.45    400.83 o 
 -14   3   2     1350.15     1021.13    352.38 o 
 -13   3   2     4286.36     4904.04    746.81 o 
 -12   3   2     5543.95     5292.32    999.02 o 
 -11   3   2     8084.53     8835.10    779.40 o 
 -10   3   2     3845.69     3256.14    326.87 o 
  -9   3   2     2719.91     3001.63    287.86 o 
  -8   3   2     1246.32     1457.74    160.07 o 
  -7   3   2    25268.91    23944.68    859.74 o 
  -6   3   2    36980.18    36191.76    891.18 o 
  -5   3   2    13087.62    12296.76    417.32 o 
  -4   3   2      813.03      913.25    127.16 o 
  -3   3   2     5757.40     5394.55    271.53 o 
  -2   3   2     8297.88     8436.41    357.23 o 
   0   3   2      713.57      783.69     79.86 o 
   2   3   2     7672.90     8197.89    306.69 o 
   3   3   2     4768.07     4566.41    237.17 o 
   4   3   2     1392.49     1615.54    171.45 o 
   5   3   2    14432.16    13729.36    456.88 o 
   6   3   2    31966.87    30347.90    851.00 o 
   7   3   2    28640.17    25243.00   1271.45 o 
   8   3   2     1310.23      969.90    147.93 o 
   9   3   2     2321.64     1859.35    210.66 o 
  10   3   2     4194.54     3956.21    364.49 o 
  11   3   2     8581.71     8312.72    666.53 o 
  12   3   2     6025.52     5259.80    552.55 o 
  13   3   2     5391.75     5765.05    662.94 o 
  14   3   2     1320.29     1578.57    328.73 o 
  15   3   2       47.51      567.21    276.12 o 
 -15   4   2      894.39      961.32    279.07 o 
 -14   4   2     1284.43      977.59    436.07 o 
 -13   4   2     3675.36     3868.60    597.44 o 
 -12   4   2     7874.31     8351.38    900.78 o 
 -11   4   2     6646.63     6699.02    687.99 o 
 -10   4   2    12545.89    13123.94    778.15 o 
  -9   4   2     3847.25     3570.55    323.74 o 
  -8   4   2     2836.74     2757.71    263.04 o 
  -7   4   2     5892.43     5277.75    327.50 o 
  -6   4   2    21927.22    21488.17    619.52 o 
  -5   4   2    35022.25    33864.74    805.95 o 
  -4   4   2    24036.74    23394.65    837.03 o 
  -3   4   2    11264.79    10496.67    430.64 o 
  -2   4   2     1314.60     1208.29    113.72 o 
  -1   4   2    27017.09    27829.05    983.04 o 
   0   4   2    18563.53    19093.70    625.17 o 
   1   4   2    25730.04    26767.69   1054.29 o 
   2   4   2     1647.78     1522.35    131.93 o 
   3   4   2    12309.09    11741.00    442.63 o 
   4   4   2    19375.27    18929.54    548.09 o 
   5   4   2    32756.91    31571.65    777.32 o 
   6   4   2    25217.35    24235.62    680.86 o 
   7   4   2     4998.95     4487.35    311.65 o 
   8   4   2     2817.41     2725.67    247.28 o 
   9   4   2     4727.79     4528.50    351.45 o 
  10   4   2    12528.82    11980.26    755.20 o 
  11   4   2     6580.25     6021.24    602.56 o 
  12   4   2    10340.84    11849.16    887.59 o 
  13   4   2     3346.96     3769.20    490.42 o 
  14   4   2     1117.18     1148.83    319.43 o 
  15   4   2      816.23      512.57    241.54 o 
 -15   5   2      180.68      -39.86    310.26 o 
 -14   5   2      240.49      411.13    344.83 o 
 -13   5   2     5372.62     5580.41    817.31 o 
 -12   5   2     7773.06     7265.07   1523.71 o 
 -11   5   2     6244.88     5920.42    714.32 o 
 -10   5   2     8223.68     7688.19    523.57 o 
  -9   5   2     1032.07      947.56    172.67 o 
  -8   5   2     4837.90     4104.57    344.10 o 
  -7   5   2    10836.47    10443.38    507.74 o 
  -6   5   2    31795.69    30947.28    863.82 o 
  -5   5   2    10407.34    10429.13    409.35 o 
  -4   5   2      223.05      138.20     95.05 o 
  -3   5   2     7269.80     7058.63    334.30 o 
  -2   5   2     4891.23     4449.50    217.89 o 
  -1   5   2    11310.60    11262.12    375.60 o 
   0   5   2    20946.98    22272.09    722.60 o 
   1   5   2    15064.54    14249.84    789.12 o 
   2   5   2     5467.79     4995.60    245.12 o 
   3   5   2     7548.44     7491.75    295.73 o 
   4   5   2      104.45       95.39     85.69 o 
   5   5   2     9248.97     9236.83    335.09 o 
   6   5   2    30825.57    29973.16    735.89 o 
   7   5   2     9248.45     8163.55    390.95 o 
   8   5   2     6030.56     6141.95    360.25 o 
   9   5   2      915.98     1034.06    172.79 o 
  10   5   2     8239.81     7986.89    484.58 o 
  11   5   2     7682.12     7349.21    567.99 o 
  12   5   2     7423.88     7897.11    707.62 o 
  13   5   2     5458.17     6175.43    680.40 o 
  14   5   2      367.10      241.47    316.84 o 
  15   5   2      150.64      597.90    285.34 o 
 -14   6   2      813.30      742.50    308.92 o 
 -13   6   2     3609.50     3724.93    566.17 o 
 -12   6   2    12085.88    12546.99   1186.63 o 
 -11   6   2     3081.49     3797.18    534.22 o 
 -10   6   2     1732.40     1542.83    314.20 o 
  -9   6   2     7136.16     7443.33    531.34 o 
  -8   6   2    11969.24    12158.52    597.21 o 
  -7   6   2       19.38      127.18    138.62 o 
  -6   6   2    26203.41    25758.92    804.89 o 
  -5   6   2    13450.52    11962.37    545.41 o 
  -4   6   2     6537.24     5815.79    429.59 o 
  -3   6   2     1353.06     1283.06    125.42 o 
  -2   6   2       46.53      197.33     48.42 o 
  -1   6   2    28997.12    29840.79    947.16 o 
   0   6   2      567.59      677.83    103.21 o 
   1   6   2    28291.60    27002.52    807.18 o 
   2   6   2      588.66      750.15     99.51 o 
   3   6   2     1205.67     1343.02    152.64 o 
   4   6   2     5138.93     5172.58    275.15 o 
   5   6   2    12055.15    11329.42    404.71 o 
   6   6   2    22871.53    24060.03    669.16 o 
   7   6   2      142.21       64.96     98.30 o 
   8   6   2    10562.51    10704.81    490.31 o 
   9   6   2     8664.50     8770.97    458.13 o 
  10   6   2     1936.78     2057.64    279.37 o 
  11   6   2     2653.99     2961.90    370.77 o 
  12   6   2    10824.14    10742.31    825.85 o 
  13   6   2     3608.79     3628.52    568.65 o 
  14   6   2      949.48      990.04    330.66 o 
 -14   7   2      980.64      672.46    255.18 o 
 -13   7   2     6215.39     5997.08    666.96 o 
 -12   7   2     1590.69     1226.30    296.88 o 
 -11   7   2     6890.03     7409.91    642.37 o 
 -10   7   2     1122.07     1218.54    244.27 o 
  -9   7   2     4810.33     4006.85    395.21 o 
  -8   7   2    11313.47    11743.28    586.76 o 
  -7   7   2    26372.96    27156.02    899.47 o 
  -6   7   2     6002.98     5705.92    395.19 o 
  -5   7   2    40668.12    40918.29   1025.79 o 
  -4   7   2     6396.93     6595.12    328.22 o 
  -3   7   2     2544.59     2699.69    185.98 o 
  -2   7   2    27639.89    27965.25    596.46 o 
  -1   7   2     6567.25     6843.19    315.56 o 
   0   7   2     7894.07     8580.74    234.93 o 
   1   7   2     4524.69     4140.55    263.67 o 
   2   7   2    26796.38    27244.53    656.94 o 
   3   7   2     2909.52     3291.60    231.04 o 
   4   7   2     5681.70     5585.89    261.74 o 
   5   7   2    36679.42    37560.35    844.14 o 
   6   7   2     5000.65     5036.41    326.84 o 
   7   7   2    24386.69    25481.27    756.45 o 
   8   7   2    12138.34    13724.40    605.41 o 
   9   7   2     4575.53     4412.42    329.76 o 
  10   7   2     1079.99     1127.27    209.41 o 
  11   7   2     6024.14     6958.59    628.17 o 
  12   7   2     1602.88      983.98    287.71 o 
  13   7   2     5468.07     5510.87    687.02 o 
  14   7   2      707.73      750.28    222.46 o 
 -14   8   2      874.58      647.76    255.98 o 
 -13   8   2      384.02      413.77    190.87 o 
 -12   8   2    11337.38    11789.99    948.76 o 
 -11   8   2      482.82      469.76    258.26 o 
 -10   8   2      635.74      852.30    175.63 o 
  -9   8   2    10459.77    10696.77    568.54 o 
  -8   8   2    12916.95    13007.32    576.05 o 
  -7   8   2     4344.45     4245.31    302.18 o 
  -6   8   2    28846.09    29522.45    934.09 o 
  -5   8   2     2625.29     2389.39    277.95 o 
  -4   8   2    18672.33    19170.39    545.32 o 
  -3   8   2    12129.14    11984.95    373.32 o 
  -2   8   2    16538.21    16318.26    389.44 o 
  -1   8   2    15725.09    15590.82    428.09 o 
   0   8   2      886.13      923.57     78.82 o 
   1   8   2    13804.24    13142.17    386.76 o 
   2   8   2    16156.47    16068.10    486.46 o 
   3   8   2    12210.55    12054.16    439.34 o 
   4   8   2    18416.00    19322.86    491.08 o 
   5   8   2     1459.95     1546.12    153.63 o 
   6   8   2    25710.39    25593.21    839.11 o 
   7   8   2     4949.52     4795.31    302.67 o 
   8   8   2    12628.78    12668.53    568.18 o 
   9   8   2     9686.85     9272.74    532.16 o 
  10   8   2     1118.07     1241.86    221.38 o 
  11   8   2      387.42      419.11    219.55 o 
  12   8   2    11099.37    11961.74    969.89 o 
  13   8   2      329.68      442.62    277.83 o 
  14   8   2      842.51      586.60    256.78 o 
 -13   9   2     3193.31     2866.02    462.78 o 
 -12   9   2      139.69      543.09    225.55 o 
 -11   9   2    11920.00    11945.15    925.76 o 
 -10   9   2      826.17     1044.15    196.75 o 
  -9   9   2     5902.38     5866.78    424.13 o 
  -8   9   2    14899.67    15111.29    701.57 o 
  -7   9   2     5645.68     5758.02    348.67 o 
  -6   9   2      597.12      681.41    132.65 o 
  -5   9   2    44830.18    47444.81   1440.88 o 
  -4   9   2     5183.13     5225.86    282.65 o 
  -3   9   2     3201.70     3321.47    181.00 o 
  -2   9   2    19273.75    17208.14    455.37 o 
  -1   9   2    19739.55    20049.51    527.13 o 
   0   9   2     2909.04     3046.54    146.75 o 
   1   9   2    21763.40    21473.27    558.50 o 
   2   9   2    18880.48    18289.79    498.45 o 
   3   9   2     3944.25     3719.75    235.08 o 
   4   9   2     4215.70     4548.27    268.13 o 
   5   9   2    41482.59    43139.93   1249.70 o 
   6   9   2     1230.85     1337.39    155.91 o 
   7   9   2     4811.21     4809.89    337.61 o 
   8   9   2    14305.36    15026.69    709.62 o 
   9   9   2     6421.85     7036.25    467.21 o 
  10   9   2      715.64      831.36    186.36 o 
  11   9   2    11897.35    12441.99    929.10 o 
  12   9   2      125.04      408.31    191.63 o 
  13   9   2     3006.26     3225.21    535.70 o 
 -13  10   2      356.64      186.38    197.65 o 
 -12  10   2    11863.88    10063.18   1330.93 o 
 -11  10   2      153.72      464.30    223.77 o 
 -10  10   2     2839.67     2370.63    312.39 o 
  -9  10   2     3165.32     3529.82    338.31 o 
  -8  10   2     2980.74     2975.89    282.32 o 
  -7  10   2     5703.57     5920.38    393.70 o 
  -6  10   2     9865.53    10444.80    517.89 o 
  -5  10   2     4838.47     5122.96    309.58 o 
  -4  10   2    14521.93    14894.49    522.84 o 
  -3  10   2    11823.33    12300.15    401.75 o 
  -2  10   2    31627.82    33347.92    737.04 o 
  -1  10   2    29186.92    30220.90    778.26 o 
   0  10   2    10483.06    11082.25    368.59 o 
   1  10   2    29773.51    30307.49    792.34 o 
   2  10   2    29986.88    29992.50    792.79 o 
   3  10   2     9544.51     9995.49    426.45 o 
   4  10   2    14059.48    14133.91    513.93 o 
   5  10   2     5022.28     5107.51    260.99 o 
   6  10   2    10375.18    11487.57    472.30 o 
   7  10   2     6611.58     6883.95    412.98 o 
   8  10   2     2883.88     3064.30    377.99 o 
   9  10   2     2759.00     2436.49    310.60 o 
  10  10   2     2720.55     2626.71    330.18 o 
  11  10   2      137.20      300.01    218.67 o 
  12  10   2    11872.43    12701.43   1907.82 o 
  13  10   2      542.23      657.12    393.57 o 
 -13  11   2     2079.54     1411.30    404.10 o 
 -12  11   2       58.22       97.65    297.19 o 
 -11  11   2    10498.33    11673.51    788.70 o 
 -10  11   2      389.68      606.86    203.35 o 
  -9  11   2      226.75      415.17    172.10 o 
  -8  11   2     5962.34     6714.07    426.39 o 
  -7  11   2     2414.79     2511.71    266.76 o 
  -6  11   2     7970.84     8179.92    457.33 o 
  -5  11   2    25545.71    26778.61    932.60 o 
  -4  11   2     1438.80     1592.57    139.29 o 
  -3  11   2     3109.17     3209.44    167.43 o 
  -2  11   2     6546.69     6543.78    243.21 o 
  -1  11   2    19474.84    19553.71    640.12 o 
   0  11   2    27918.28    28480.34    792.53 o 
   1  11   2    19574.00    19417.37    648.90 o 
   2  11   2     6460.82     6131.73    287.77 o 
   3  11   2     3034.07     2936.89    207.73 o 
   4  11   2     1189.97     1341.03    148.17 o 
   5  11   2    26713.22    28450.67    911.95 o 
   6  11   2     7719.62     7963.22    389.38 o 
   7  11   2     1890.33     1857.32    188.65 o 
   8  11   2     6100.75     5886.68    372.89 o 
   9  11   2      137.67      139.34    162.38 o 
  10  11   2      132.54      346.37    194.98 o 
  11  11   2    10157.34    11785.67    821.79 o 
  12  11   2      113.32      597.86    248.64 o 
  13  11   2     2042.89     2117.29    364.52 o 
 -12  12   2     7473.93     8231.67    759.93 o 
 -11  12   2      403.54      216.94    148.64 o 
 -10  12   2     4405.38     4526.30    460.44 o 
  -9  12   2     1451.04      958.18    264.63 o 
  -8  12   2       16.45      245.05    106.72 o 
  -7  12   2     4921.00     5077.78    340.33 o 
  -6  12   2     8993.08     8740.69    410.74 o 
  -5  12   2     1026.89      941.24    123.03 o 
  -4  12   2     9312.94     9775.31    395.62 o 
  -3  12   2     6120.40     6397.47    260.13 o 
  -2  12   2    10550.54    11092.55    414.74 o 
  -1  12   2     6249.32     6097.89    251.02 o 
   0  12   2    11025.41    11500.47    391.23 o 
   1  12   2     6169.04     5777.62    254.18 o 
   2  12   2     9905.02     9878.42    392.80 o 
   3  12   2     6755.31     6976.45    342.85 o 
   4  12   2     9867.04     9897.62    423.20 o 
   5  12   2      955.69     1040.86    122.88 o 
   6  12   2     9892.83    10606.84    452.42 o 
   7  12   2     4666.42     4592.56    361.11 o 
   8  12   2        5.62       90.95    139.72 o 
   9  12   2     1028.63      763.39    140.35 o 
  10  12   2     3885.85     4097.45    413.88 o 
  11  12   2      182.42      752.63    222.35 o 
  12  12   2     7679.18     7741.74    703.64 o 
 -12  13   2      212.15      848.19    226.06 o 
 -11  13   2     7728.86     7568.75    661.12 o 
 -10  13   2     1708.31     1801.79    401.94 o 
  -9  13   2     2713.02     2654.64    472.16 o 
  -8  13   2     1064.51     1045.56    199.55 o 
  -7  13   2     1033.63      825.79    155.17 o 
  -6  13   2     2583.18     2147.65    249.83 o 
  -5  13   2    11839.10    12352.74    470.70 o 
  -4  13   2     9941.77    10689.43    477.07 o 
  -3  13   2      775.73      680.68     77.43 o 
  -2  13   2     1402.41     1243.69    156.58 o 
  -1  13   2    11809.39    12245.78    487.02 o 
   0  13   2      620.06      497.38    100.39 o 
   1  13   2    11414.92    11480.00    464.58 o 
   2  13   2     1200.98     1313.92    158.17 o 
   3  13   2      508.45      474.48    174.67 o 
   4  13   2     9397.01     9903.56    479.00 o 
   5  13   2    12210.05    12186.00    553.95 o 
   6  13   2     2614.01     2907.82    269.36 o 
   7  13   2     1882.61     2107.23    263.70 o 
   8  13   2      732.37      646.51    164.53 o 
   9  13   2     2506.78     2594.19    383.49 o 
  10  13   2     1277.44      882.78    293.55 o 
  11  13   2     8146.14     8389.63    783.40 o 
  12  13   2      310.40      462.90    295.02 o 
 -11  14   2     2281.95     2038.81    393.22 o 
 -10  14   2     4542.28     4944.73    710.43 o 
  -9  14   2      605.95      576.13    232.26 o 
  -8  14   2      364.61      498.62    182.07 o 
  -7  14   2     1433.78     1175.28    198.12 o 
  -6  14   2     6117.80     6281.17    404.97 o 
  -5  14   2     5758.56     5595.89    318.87 o 
  -4  14   2    10942.79    11765.77    450.45 o 
  -3  14   2     9427.11    10386.34    424.51 o 
  -2  14   2     1255.54     1172.73    143.44 o 
  -1  14   2     1958.50     1906.90    150.84 o 
   0  14   2     4666.06     4716.12    302.41 o 
   1  14   2     1706.38     1582.31    150.73 o 
   2  14   2     2077.58     2214.14    186.15 o 
   3  14   2     9438.42    10125.59    414.87 o 
   4  14   2    11008.43    11377.60    472.10 o 
   5  14   2     6065.42     6018.13    343.74 o 
   6  14   2     7152.36     7473.52    383.27 o 
   7  14   2     1034.21     1028.72    142.75 o 
   8  14   2      546.97      459.77    159.58 o 
   9  14   2      402.78      702.45    292.33 o 
  10  14   2     4838.02     4352.05    572.59 o 
  11  14   2     2364.17     1971.29    373.09 o 
 -10  15   2     3657.58     2877.78    448.41 o 
  -9  15   2      511.79      533.52    198.56 o 
  -8  15   2      226.29      -21.18    205.13 o 
  -7  15   2     1160.75     1283.02    246.22 o 
  -6  15   2     1871.47     1582.95    252.85 o 
  -5  15   2    10804.41    11475.35    564.26 o 
  -4  15   2     9089.80     9462.03    384.20 o 
  -3  15   2      902.12      756.10    154.97 o 
  -2  15   2      401.18      444.14    122.46 o 
  -1  15   2     1507.54     1469.06    125.81 o 
   0  15   2     1107.25     1085.39    167.40 o 
   1  15   2     1575.44     1583.68    155.65 o 
   2  15   2      524.16      495.54     95.49 o 
   3  15   2      734.05      506.25     86.88 o 
   4  15   2    10840.54    11664.33    485.55 o 
   5  15   2    10169.85    10636.54    499.92 o 
   6  15   2     1528.89     1416.18    231.42 o 
   7  15   2     2043.49     1959.60    254.63 o 
   8  15   2      145.48      493.20    132.53 o 
   9  15   2      490.40      663.11    227.47 o 
  10  15   2     4055.86     3632.65    494.69 o 
 -10  16   2     1913.28     1968.87    499.08 o 
  -9  16   2     1678.97     1560.68    415.26 o 
  -8  16   2      666.29      625.41    184.04 o 
  -7  16   2      924.77      801.10    240.13 o 
  -6  16   2     2965.05     2835.93    391.94 o 
  -5  16   2     1930.74     1583.71    246.47 o 
  -4  16   2     2524.22     2573.71    275.51 o 
  -3  16   2     1447.41     1110.49    292.53 o 
  -2  16   2     1593.87     1405.75    150.45 o 
  -1  16   2      458.81      376.38    105.40 o 
   0  16   2     4541.29     4809.03    279.78 o 
   1  16   2      386.13      419.72     98.49 o 
   2  16   2     1586.91     1585.22    181.91 o 
   3  16   2     1759.37     1546.34    166.70 o 
   4  16   2     2401.28     2191.11    225.55 o 
   5  16   2     1972.83     1946.56    313.34 o 
   6  16   2     3159.34     3209.20    311.84 o 
   7  16   2      808.27      596.70    243.17 o 
   8  16   2      605.13      654.25    199.72 o 
   9  16   2     2013.69     1411.81    320.43 o 
  10  16   2     1956.72     1590.95    421.31 o 
  -9  17   2      585.65      635.59    330.27 o 
  -8  17   2      818.24     1404.72    436.79 o 
  -7  17   2     5307.39     5412.73   1059.43 o 
  -6  17   2     1664.47      738.17    253.48 o 
  -5  17   2     1534.51     1252.69    358.37 o 
  -4  17   2      837.61      690.31    170.04 o 
  -3  17   2      857.42      907.72    246.50 o 
  -2  17   2      131.95      212.91     49.43 o 
  -1  17   2     3980.37     3992.70    386.42 o 
   0  17   2      143.93      400.62    119.96 o 
   1  17   2     3448.92     2830.15    277.23 o 
   2  17   2      281.16      278.34     95.57 o 
   3  17   2      853.14      660.89    111.74 o 
   4  17   2      924.37      418.64    145.79 o 
   5  17   2     1744.74     1584.66    272.99 o 
   6  17   2     1494.31     1556.77    275.93 o 
   7  17   2     4525.69     4712.75    496.40 o 
   8  17   2      990.99      793.24    254.70 o 
   9  17   2      788.87      536.00    317.39 o 
  -8  18   2     1876.73     1845.16    508.66 o 
  -7  18   2     1173.93      692.77    320.70 o 
  -6  18   2     4472.18     4199.33   1001.23 o 
  -5  18   2       40.93      338.25    156.18 o 
  -4  18   2      345.55      180.43    133.66 o 
  -3  18   2      612.95      673.12    342.20 o 
  -2  18   2      451.20      509.13    159.74 o 
  -1  18   2       84.07       81.02    134.01 o 
   0  18   2     3931.06     4235.10    357.14 o 
   1  18   2      129.70      344.63    114.66 o 
   2  18   2      326.88      258.87    127.18 o 
   3  18   2      761.38      858.34    174.91 o 
   4  18   2      291.48      237.52     90.59 o 
   5  18   2       80.19      292.57    158.67 o 
   6  18   2     3993.94     4380.85    641.29 o 
   7  18   2     1182.67     1410.04    449.26 o 
   8  18   2     1757.58      926.35    480.68 o 
  -6  19   2      802.79      891.85    321.84 o 
  -5  19   2      447.16      468.18    216.47 o 
  -4  19   2      662.10      618.04    189.29 o 
  -3  19   2      521.76      606.34    287.52 o 
  -2  19   2      301.42      302.02    152.83 o 
  -1  19   2     1445.43     1154.34    507.89 o 
   0  19   2       40.52     -208.83    470.50 o 
   1  19   2     1674.16     1960.13    471.29 o 
   2  19   2      361.42      508.24    257.75 o 
   3  19   2      450.05      222.01    424.69 o 
   4  19   2      449.50     1124.90    540.28 o 
   5  19   2      529.39      634.65    315.50 o 
   6  19   2     1005.64     1226.64    493.93 o 
  -4  20   2      136.66      566.46    269.44 o 
  -3  20   2     1418.49      710.61    369.87 o 
  -2  20   2      307.48       29.20    269.09 o 
  -1  20   2      140.76      452.30    478.39 o 
   0  20   2     2606.52     3114.63    494.98 o 
   1  20   2      120.17     -266.30    384.08 o 
   2  20   2      209.00      194.44    182.29 o 
   3  20   2     1446.46     1795.70    415.84 o 
   5  20   2       94.67      397.17    347.49 o 
  -2  21   2     1533.79      953.61    446.66 o 
  -1  21   2     1099.78      435.37    276.99 o 
   1  21   2     1026.11      507.65    284.11 o 
   2  21   2     1453.62     1298.48    496.88 o 
   1   0   3     4333.22     4375.70    172.67 o 
   2   0   3    19610.13    17388.66    510.58 o 
   3   0   3      277.92      650.58    131.40 o 
   4   0   3    92075.89    85956.38   1629.88 o 
   5   0   3     4185.61     3901.51    272.33 o 
   6   0   3    10905.14    10096.66    485.89 o 
   7   0   3       15.14      341.90    109.53 o 
   8   0   3     1154.29      976.68    147.82 o 
   9   0   3     3947.16     3210.09    309.24 o 
  10   0   3    26218.06    24158.81   1026.61 o 
  11   0   3     1657.65     2066.66    349.55 o 
  12   0   3     1226.65     1138.22    243.91 o 
  13   0   3       32.24      464.51    253.80 o 
  14   0   3     5703.68     6819.67    820.12 o 
  15   0   3      521.98      405.93    243.61 o 
 -15   1   3     3039.79     3552.47    584.44 o 
 -14   1   3      977.57     1102.77    350.99 o 
 -13   1   3     5987.28     7417.29    809.89 o 
 -12   1   3     1300.50     1177.10    394.90 o 
 -11   1   3     4470.37     5243.11    606.63 o 
 -10   1   3     9711.50     9020.78    565.23 o 
  -9   1   3    17174.22    17354.24    768.61 o 
  -8   1   3     5100.51     4666.89    316.88 o 
  -7   1   3     5059.63     4880.56    338.98 o 
  -6   1   3     7355.29     7099.27    419.46 o 
  -5   1   3     2075.76     2370.38    223.07 o 
  -4   1   3     3497.79     3253.02    229.61 o 
  -3   1   3   103434.98    98876.26   1644.63 o 
  -2   1   3    35207.23    34362.38    653.64 o 
  -1   1   3     1275.23     1226.50     94.23 o 
   1   1   3     1243.20     1244.59     81.47 o 
   2   1   3    38610.02    38122.46    714.91 o 
   3   1   3    98363.50    97922.16   1840.94 o 
   4   1   3     3624.75     3289.12    235.87 o 
   5   1   3     2757.01     2813.72    225.66 o 
   6   1   3     7531.59     7164.25    367.27 o 
   7   1   3     6914.16     7209.13    385.11 o 
   8   1   3     6625.55     6311.08    361.95 o 
   9   1   3    16851.55    16648.38    700.42 o 
  10   1   3    10205.58    10572.05    612.80 o 
  11   1   3     4409.18     3908.99    611.76 o 
  12   1   3     1069.40      568.87    188.08 o 
  13   1   3     6302.83     7510.91    839.51 o 
  14   1   3     1393.82     1515.19    428.46 o 
  15   1   3     3072.23     3227.53    559.26 o 
 -15   2   3     1277.92     1857.75    422.15 o 
 -14   2   3     6076.73     5802.11    824.16 o 
 -13   2   3      314.51      434.58    353.50 o 
 -12   2   3      538.27      595.26    319.01 o 
 -11   2   3     5075.08     5150.13    570.08 o 
 -10   2   3    16730.65    16268.77    767.86 o 
  -9   2   3    14097.22    14030.38    627.05 o 
  -8   2   3     7053.45     7470.68    396.86 o 
  -7   2   3     5583.83     5233.42    351.98 o 
  -6   2   3     2578.07     2710.20    234.34 o 
  -5   2   3    18545.81    16988.85    552.74 o 
  -4   2   3    25266.85    24469.84    749.68 o 
  -3   2   3    16718.87    16226.23    515.84 o 
  -2   2   3     5094.08     5272.03    226.57 o 
  -1   2   3     6240.44     6038.07    226.98 o 
   0   2   3     1245.19     1275.26     91.44 o 
   1   2   3     4663.92     4546.20    189.38 o 
   2   2   3     8991.82    10012.51    394.72 o 
   3   2   3    19084.64    19415.12    640.34 o 
   4   2   3    19227.83    17216.73    574.52 o 
   5   2   3    17207.63    15530.70    484.24 o 
   6   2   3     2373.30     2386.45    228.23 o 
   7   2   3     5666.97     5518.39    353.29 o 
   8   2   3     7023.79     7257.68    390.06 o 
   9   2   3    16711.31    17021.33    722.18 o 
  10   2   3    17184.01    16644.37    790.97 o 
  11   2   3     5717.85     5431.70    590.06 o 
  12   2   3      488.00      596.63    236.58 o 
  13   2   3      247.17      578.46    230.61 o 
  14   2   3     6554.63     7123.94    838.71 o 
  15   2   3     1742.78     1460.28    367.44 o 
 -15   3   3     4046.78     3365.81   1048.43 o 
 -14   3   3     1551.02     1701.96    714.35 o 
 -13   3   3     4911.32     4050.86    620.83 o 
 -12   3   3     3762.21     3830.13    616.35 o 
 -11   3   3     5978.08     6840.54    681.64 o 
 -10   3   3     4765.76     4657.34    375.39 o 
  -9   3   3    13843.61    13978.04    633.61 o 
  -8   3   3    10690.69    10539.49    460.10 o 
  -7   3   3     8688.22     8554.91    435.06 o 
  -6   3   3     4471.37     4130.65    260.17 o 
  -5   3   3    30215.01    29316.99   1469.89 o 
  -4   3   3    34246.51    32260.37    972.26 o 
  -3   3   3    16329.19    14734.20    540.84 o 
  -2   3   3    23101.11    23117.72    632.77 o 
  -1   3   3    20607.79    21465.62    642.23 o 
   0   3   3      555.21      609.43     85.92 o 
   1   3   3    17159.51    18743.60    752.18 o 
   2   3   3    21021.63    21275.52    658.56 o 
   3   3   3    19234.22    17490.07    570.17 o 
   4   3   3    36068.41    34600.57    742.28 o 
   5   3   3    27095.41    26521.19    796.57 o 
   6   3   3     3696.43     3518.55    265.64 o 
   7   3   3     9333.62     9523.46    460.16 o 
   8   3   3    11113.50    10997.79    472.98 o 
   9   3   3    10929.21    10356.99    571.83 o 
  10   3   3     6826.12     6661.03    466.97 o 
  11   3   3     5699.75     5653.53    572.61 o 
  12   3   3     3167.10     2776.17    363.03 o 
  13   3   3     5177.24     5479.10    612.95 o 
  14   3   3     1866.74     1790.72    337.93 o 
  15   3   3     3760.05     2439.35   1473.44 o 
 -15   4   3      604.38      540.25    309.34 o 
 -14   4   3     6153.77     6722.92    911.83 o 
 -13   4   3       23.96      484.41    283.21 o 
 -12   4   3      843.53     1015.72    268.86 o 
 -11   4   3    11012.43    10371.74   1310.82 o 
 -10   4   3     5123.10     5039.53    472.09 o 
  -9   4   3     1936.24     1744.45    274.34 o 
  -8   4   3    17165.19    16822.78    649.91 o 
  -7   4   3     3841.46     3849.90    287.23 o 
  -6   4   3    10753.09    10934.91    481.04 o 
  -5   4   3    36054.85    35305.20    834.06 o 
  -4   4   3    25838.33    23481.99    751.20 o 
  -3   4   3    36710.22    35434.66    774.90 o 
  -2   4   3    16150.29    15328.84    505.85 o 
  -1   4   3    14347.52    14806.55    462.83 o 
   0   4   3    36294.65    36849.57    719.93 o 
   1   4   3    11749.74    11464.27    533.11 o 
   2   4   3    19053.20    18281.47    503.72 o 
   3   4   3    35725.75    35186.35    767.01 o 
   4   4   3    22497.54    20664.96    535.55 o 
   5   4   3    37096.19    35454.91    906.22 o 
   6   4   3    12287.86    12255.00    518.30 o 
   7   4   3     4828.38     5255.62    342.04 o 
   8   4   3    16504.86    16607.96    654.62 o 
   9   4   3     1711.87     2047.54    221.84 o 
  10   4   3     4336.02     4216.78    406.09 o 
  11   4   3    10515.99    10418.94    772.62 o 
  12   4   3      783.40      744.26    200.08 o 
  13   4   3      126.12      151.06    227.29 o 
  14   4   3     5542.54     2907.69   1143.46 o 
  15   4   3      642.79      284.81    296.50 o 
 -14   5   3      704.42      781.13    481.40 o 
 -13   5   3     3825.98     4464.33    668.38 o 
 -12   5   3     3595.92     2969.54    476.26 o 
 -11   5   3      102.57      155.01    203.01 o 
 -10   5   3     3531.19     4328.58    450.52 o 
  -9   5   3    15282.37    15848.51    800.45 o 
  -8   5   3      669.83      728.67    134.35 o 
  -7   5   3     9477.17     8867.27    442.32 o 
  -6   5   3     4338.92     4365.56    314.75 o 
  -5   5   3     4382.78     4292.17    277.73 o 
  -4   5   3    64492.91    61652.30   1361.72 o 
  -3   5   3    60979.86    59207.12   1187.86 o 
  -2   5   3    39712.59    38791.50    745.62 o 
  -1   5   3    38138.50    38569.31    710.38 o 
   0   5   3     3498.79     2998.65    196.91 o 
   1   5   3    39878.55    40074.25    854.53 o 
   2   5   3    42486.77    41935.27    792.45 o 
   3   5   3    62620.96    59716.48   1103.19 o 
   4   5   3    63008.71    62536.11   1364.93 o 
   5   5   3     3208.69     3112.06    208.27 o 
   6   5   3     4014.39     4045.06    257.46 o 
   7   5   3     9118.59     9007.28    385.55 o 
   8   5   3      764.30      807.38    120.11 o 
   9   5   3    15326.35    15244.40    680.67 o 
  10   5   3     4230.69     4078.70    374.70 o 
  11   5   3       29.85       -1.96    215.55 o 
  12   5   3     3498.37     2561.57    549.32 o 
  13   5   3     3174.19     3181.77    445.16 o 
  14   5   3      787.91     1059.93    291.28 o 
 -14   6   3     2703.18     2638.04    446.68 o 
 -13   6   3      463.69      733.55    337.08 o 
 -12   6   3     1181.21     1510.44    386.25 o 
 -11   6   3     1612.76     1516.54    381.56 o 
 -10   6   3     9694.62     9265.21    697.94 o 
  -9   6   3     4820.71     4662.37    406.02 o 
  -8   6   3    17775.25    18004.30    755.25 o 
  -7   6   3      895.24      914.35    148.11 o 
  -6   6   3     1688.87     1819.50    175.70 o 
  -5   6   3    20612.83    19759.02    656.46 o 
  -4   6   3    25813.93    25057.80    738.77 o 
  -3   6   3    25017.81    23685.86    719.23 o 
  -2   6   3    62137.91    62457.55   1221.32 o 
  -1   6   3     9187.98     9736.15    374.22 o 
   0   6   3    14511.57    15542.63    551.22 o 
   1   6   3     7976.33     7732.15    412.47 o 
   2   6   3    67303.23    66521.80   1513.53 o 
   3   6   3    27276.50    25911.85    585.14 o 
   4   6   3    28878.62    28746.83    642.72 o 
   5   6   3    20832.52    20123.21    627.72 o 
   6   6   3     1297.47     1148.93    139.22 o 
   7   6   3      562.31      461.50    109.91 o 
   8   6   3    19189.70    19879.34    701.97 o 
   9   6   3     4372.37     3894.05    315.39 o 
  10   6   3    10877.13    10639.27    770.82 o 
  11   6   3     1869.14     2254.84    279.32 o 
  12   6   3     1119.76     1159.61    291.58 o 
  13   6   3      463.88      531.50    231.70 o 
  14   6   3     3110.14     2080.56    593.70 o 
 -14   7   3      836.77      590.37    497.06 o 
 -13   7   3      734.55      471.12    207.40 o 
 -12   7   3     1672.56     2248.91    442.81 o 
 -11   7   3     1438.72     1846.87    445.61 o 
 -10   7   3     2210.54     1572.28    650.39 o 
  -9   7   3    21786.38    23334.42   1142.17 o 
  -8   7   3     4796.24     4684.96    374.42 o 
  -7   7   3    11091.74    11737.80    532.48 o 
  -6   7   3     3364.18     3367.22    268.72 o 
  -5   7   3    10827.09    10366.66    517.46 o 
  -4   7   3    13583.49    12598.25    482.16 o 
  -3   7   3    53319.98    54769.33   1050.74 o 
  -2   7   3    10843.47    10224.58    286.22 o 
  -1   7   3    36578.65    36784.59    875.84 o 
   0   7   3     4034.84     4381.30    285.47 o 
   1   7   3    40276.08    39806.37    865.23 o 
   2   7   3    14945.45    14206.32    535.06 o 
   3   7   3    58515.41    59936.18   1304.85 o 
   4   7   3    12853.19    12571.16    405.95 o 
   5   7   3    13676.60    13991.41    398.37 o 
   6   7   3     3188.42     3127.79    215.00 o 
   7   7   3    11417.11    12470.95    497.78 o 
   8   7   3     4184.78     4407.10    323.05 o 
   9   7   3    23247.78    25038.17   1033.10 o 
  10   7   3     1575.67     1187.87    208.87 o 
  11   7   3     1709.87     1664.76    270.56 o 
  12   7   3     1989.34     2291.57    395.11 o 
  13   7   3      925.99     1087.49    296.06 o 
  14   7   3      863.47      427.37    286.03 o 
 -14   8   3     2853.60     2213.83    690.34 o 
 -13   8   3     2047.59     1887.56    542.17 o 
 -12   8   3      698.77      372.89    254.37 o 
 -11   8   3       15.76      560.55    233.05 o 
 -10   8   3     4638.61     4993.24    480.12 o 
  -9   8   3     8985.58    10227.80    588.34 o 
  -8   8   3    30553.90    32070.06   1156.61 o 
  -7   8   3     9533.68     9344.38    492.50 o 
  -6   8   3     4029.64     3791.81    321.43 o 
  -5   8   3     2103.66     2268.78    220.19 o 
  -4   8   3    27037.03    26797.69    669.94 o 
  -3   8   3     7587.95     8095.97    290.92 o 
  -2   8   3    72451.86    75586.27   1369.67 o 
  -1   8   3     7160.01     7050.59    330.29 o 
   0   8   3    31876.42    30952.60    775.61 o 
   1   8   3     9267.18     8986.04    321.88 o 
   2   8   3    77917.05    76244.16   1591.85 o 
   3   8   3     8201.00     7861.24    358.36 o 
   4   8   3    32043.30    33596.21    791.67 o 
   5   8   3     2162.52     2076.27    173.32 o 
   6   8   3     4851.15     4659.98    273.67 o 
   7   8   3     8871.72     8503.74    426.88 o 
   8   8   3    30168.94    32667.09   1028.30 o 
   9   8   3     8023.14     8931.33    460.12 o 
  10   8   3     4607.75     4081.32    375.44 o 
  11   8   3      154.52      382.05    294.41 o 
  12   8   3      604.28      678.29    268.42 o 
  13   8   3     2077.18     2492.78    444.84 o 
  14   8   3     3128.32     2462.09    451.69 o 
 -13   9   3      234.99      615.33    287.74 o 
 -12   9   3      110.09      592.54    186.81 o 
 -11   9   3      410.87      323.21    300.23 o 
 -10   9   3     1094.40      723.35    193.74 o 
  -9   9   3    17802.90    18940.62    818.31 o 
  -8   9   3    16579.62    17823.56    812.81 o 
  -7   9   3     8594.24     8251.61    425.78 o 
  -6   9   3     6368.50     6397.71    373.32 o 
  -5   9   3    17858.04    18220.32    704.51 o 
  -4   9   3     2205.65     2310.51    180.85 o 
  -3   9   3    36500.94    39122.93    868.00 o 
  -2   9   3     2561.12     2452.16    120.49 o 
  -1   9   3    47973.95    49561.83   1088.80 o 
   0   9   3    14410.81    14470.08    519.94 o 
   1   9   3    52963.54    54520.10   1183.77 o 
   2   9   3     3798.11     3441.06    254.91 o 
   3   9   3    40914.45    42073.71   1069.99 o 
   4   9   3     2919.82     3146.06    194.88 o 
   5   9   3    20079.86    20154.97    667.14 o 
   6   9   3     7545.30     7292.34    327.07 o 
   7   9   3     7504.64     7030.29    397.55 o 
   8   9   3    15829.20    17253.18    829.86 o 
   9   9   3    15810.24    16913.86    831.25 o 
  10   9   3      628.76      325.07    208.16 o 
  11   9   3      432.30      394.80    139.73 o 
  12   9   3      296.01      677.30    259.61 o 
  13   9   3      361.96      695.74    251.30 o 
 -13  10   3      555.37      616.44    195.29 o 
 -12  10   3      521.70      399.88    266.96 o 
 -11  10   3      658.00      430.93    184.63 o 
 -10  10   3     1023.41      917.41    228.45 o 
  -9  10   3     6465.12     6108.18    435.50 o 
  -8  10   3    25571.66    27506.97    823.26 o 
  -7  10   3     5481.12     5362.32    363.76 o 
  -6  10   3     2206.02     2541.63    237.83 o 
  -5  10   3     2587.93     2616.41    237.02 o 
  -4  10   3    11077.21    11328.24    354.73 o 
  -3  10   3     1517.14     1717.16    119.11 o 
  -2  10   3    55608.50    60254.61   1248.71 o 
  -1  10   3     2909.00     2768.74    154.14 o 
   0  10   3     6525.84     7313.56    341.94 o 
   1  10   3     3621.94     3312.83    179.35 o 
   2  10   3    59528.09    59812.15   1431.18 o 
   3  10   3     1559.80     1577.01    152.08 o 
   4  10   3    12697.58    12847.14    502.17 o 
   5  10   3     3351.02     3358.70    232.96 o 
   6  10   3     2870.90     3128.97    248.44 o 
   7  10   3     5677.31     5795.86    366.88 o 
   8  10   3    24266.46    26109.46    893.16 o 
   9  10   3     6054.77     5738.01    419.74 o 
  10  10   3      982.39      854.04    184.98 o 
  11  10   3      463.02      778.77    148.63 o 
  12  10   3      523.83      658.30    236.07 o 
  13  10   3      687.43      594.23    294.27 o 
 -13  11   3      953.13      685.50    156.78 o 
 -12  11   3      356.23      441.79    220.23 o 
 -11  11   3      930.91      882.38    274.60 o 
 -10  11   3     1891.15     1649.89    342.65 o 
  -9  11   3     6510.96     6978.65    479.86 o 
  -8  11   3     3962.55     4032.87    348.11 o 
  -7  11   3     4208.28     3977.93    313.73 o 
  -6  11   3     4805.76     4887.27    347.02 o 
  -5  11   3     4782.08     4233.88    309.12 o 
  -4  11   3     3003.38     3188.71    182.10 o 
  -3  11   3    14087.43    14826.54    421.28 o 
  -2  11   3     1081.75     1058.39    110.50 o 
  -1  11   3    15812.33    16801.48    568.64 o 
   0  11   3      103.97      222.24     71.20 o 
   1  11   3    16658.49    16693.52    619.38 o 
   2  11   3     1327.01     1132.28    128.47 o 
   3  11   3    14882.09    15172.37    525.98 o 
   4  11   3     3311.39     3323.21    249.32 o 
   5  11   3     5934.93     6152.37    317.84 o 
   6  11   3     5264.04     5676.13    337.74 o 
   7  11   3     3293.77     3389.11    324.08 o 
   8  11   3     4204.10     4086.95    331.64 o 
   9  11   3     7107.95     7368.91    483.54 o 
  10  11   3     1792.34     1999.26    527.04 o 
  11  11   3      856.31      667.04    181.84 o 
  12  11   3      418.37      477.51    203.39 o 
  13  11   3      860.78      513.70    254.44 o 
 -12  12   3     1631.77      931.30    269.69 o 
 -11  12   3      768.29      954.30    324.39 o 
 -10  12   3     3278.97     3331.54    431.81 o 
  -9  12   3     2734.69     2643.13    328.99 o 
  -8  12   3     5791.37     5219.86    367.02 o 
  -7  12   3     7347.59     7533.39    454.74 o 
  -6  12   3      621.30      726.55    160.03 o 
  -5  12   3     3114.73     3111.72    250.82 o 
  -4  12   3     2812.85     2910.82    190.16 o 
  -3  12   3     1169.75     1056.98     73.95 o 
  -2  12   3     4128.18     4269.94    224.06 o 
  -1  12   3     3218.32     3706.36    171.22 o 
   0  12   3      814.47      853.48    108.09 o 
   1  12   3     2359.56     2425.28    204.33 o 
   2  12   3     4502.12     4929.31    256.02 o 
   3  12   3     1522.68     1504.46    155.12 o 
   4  12   3     3586.84     3432.42    267.36 o 
   5  12   3     3511.04     3935.14    263.04 o 
   6  12   3      859.80      740.86    117.69 o 
   7  12   3     8527.74     8837.98    451.62 o 
   8  12   3     4933.77     4826.92    350.79 o 
   9  12   3     2875.73     2709.81    328.82 o 
  10  12   3     2836.42     3118.79    409.63 o 
  11  12   3      723.75      888.28    325.59 o 
  12  12   3     1387.49     1054.41    345.32 o 
 -12  13   3      275.34      158.35    198.92 o 
 -11  13   3     1862.02     1843.47    372.56 o 
 -10  13   3     2268.16     2096.06    341.63 o 
  -9  13   3     4400.02     5034.92    530.19 o 
  -8  13   3     1569.05     1676.67    235.99 o 
  -7  13   3      229.95      286.62    105.37 o 
  -6  13   3     7299.82     7531.36    447.48 o 
  -5  13   3     2863.73     3141.29    262.01 o 
  -4  13   3       45.07      236.42     92.71 o 
  -3  13   3     3481.55     3591.72    243.44 o 
  -2  13   3      565.21      551.70     95.84 o 
  -1  13   3     1532.94     1366.59    189.16 o 
   0  13   3    18928.19    18811.73    718.11 o 
   1  13   3     1271.97     1471.78    195.80 o 
   2  13   3      666.68      515.26     87.48 o 
   3  13   3     2444.42     2560.19    220.61 o 
   4  13   3       49.65      321.40    124.68 o 
   5  13   3     2730.10     2852.61    230.44 o 
   6  13   3     8153.24     8683.10    437.81 o 
   7  13   3      551.00      551.63     94.27 o 
   8  13   3     1659.70     1679.98    232.45 o 
   9  13   3     3124.08     3010.37    343.81 o 
  10  13   3     2178.07     2212.59    520.36 o 
  11  13   3     1530.87     1014.99    272.31 o 
  12  13   3      342.80      604.83    252.33 o 
 -11  14   3      418.19      575.53    207.59 o 
 -10  14   3     3373.91     3597.72    560.17 o 
  -9  14   3     1761.29     1613.69    309.75 o 
  -8  14   3     1905.65     1662.84    245.51 o 
  -7  14   3    11558.07    12322.88    732.71 o 
  -6  14   3     3616.99     3782.33    276.60 o 
  -5  14   3      804.09      858.07    142.63 o 
  -4  14   3     5168.03     5257.30    264.46 o 
  -3  14   3      809.85      640.11    158.93 o 
  -2  14   3     7474.23     7523.81    291.51 o 
  -1  14   3     6784.74     6607.72    398.57 o 
   0  14   3      557.10      565.22    104.68 o 
   1  14   3     6374.69     6618.51    383.44 o 
   2  14   3     5101.70     5033.16    263.34 o 
   3  14   3     1115.61     1054.70    145.69 o 
   4  14   3     4352.28     4458.59    286.49 o 
   5  14   3      722.31      987.55    165.55 o 
   6  14   3     3981.83     3893.47    262.21 o 
   7  14   3    10620.44    11453.21    550.08 o 
   8  14   3     1337.05      918.06    217.26 o 
   9  14   3     1891.47     1751.52    353.08 o 
  10  14   3     2587.46     2541.37    437.11 o 
  11  14   3      380.86      394.64    165.17 o 
 -10  15   3     1506.84     1225.41    339.58 o 
  -9  15   3     3526.91     3464.61    532.95 o 
  -8  15   3     1549.76     1425.21    377.87 o 
  -7  15   3      257.48      331.38    174.13 o 
  -6  15   3     7737.64     7759.51    517.64 o 
  -5  15   3     2925.89     2531.66    199.64 o 
  -4  15   3      834.24     1102.73    212.83 o 
  -3  15   3     5705.60     6090.61    382.75 o 
  -2  15   3     1459.20     1516.27    137.83 o 
  -1  15   3     1067.85     1058.25    168.77 o 
   0  15   3    20830.98    22995.20    874.64 o 
   1  15   3     1225.95     1251.52    188.17 o 
   2  15   3     1128.66     1134.90    136.21 o 
   3  15   3     5961.91     6233.45    352.33 o 
   4  15   3      875.66      811.53    148.10 o 
   5  15   3     2790.97     2945.37    254.14 o 
   6  15   3     7256.29     7546.47    415.44 o 
   7  15   3      230.85      593.68    120.58 o 
   8  15   3     1209.66      738.95    185.92 o 
   9  15   3     2575.28     2918.29    461.20 o 
  10  15   3     1484.98     1369.91    444.16 o 
 -10  16   3     1778.51     1800.47    667.86 o 
  -9  16   3      480.10      946.69    305.99 o 
  -8  16   3     1581.86     1656.70    476.33 o 
  -7  16   3     5307.46     5546.65    810.69 o 
  -6  16   3      146.83      349.08    117.18 o 
  -5  16   3     4374.27     4574.98    494.00 o 
  -4  16   3     5566.98     6289.58    442.88 o 
  -3  16   3     2255.97     2198.25    209.96 o 
  -2  16   3     4864.11     5391.50    248.77 o 
  -1  16   3     9976.52    10512.13    569.79 o 
   0  16   3     1164.26     1151.60    161.06 o 
   1  16   3     9392.43    10256.43    477.15 o 
   2  16   3     5547.05     5657.71    358.97 o 
   3  16   3     1959.41     2000.20    226.47 o 
   4  16   3     5144.92     5195.50    355.43 o 
   5  16   3     4392.84     3816.20    354.48 o 
   6  16   3      190.53      449.90    112.56 o 
   7  16   3     4597.48     5361.22    549.61 o 
   8  16   3     1515.47     1616.97    291.93 o 
   9  16   3      381.84      405.80    258.67 o 
  10  16   3     1679.80     1307.33    394.01 o 
  -9  17   3     2198.24     1892.89    411.90 o 
  -8  17   3      683.13      520.81    226.19 o 
  -7  17   3     1404.27     1561.53    478.01 o 
  -6  17   3     3104.88     3258.81    505.46 o 
  -5  17   3      981.74      536.95    218.42 o 
  -4  17   3     2378.78     2496.03    401.16 o 
  -3  17   3     5884.67     6280.96    387.69 o 
  -2  17   3     3080.91     2683.30    319.35 o 
  -1  17   3     1025.99      754.11    144.57 o 
   0  17   3     9695.48    10621.98    599.37 o 
   1  17   3      871.14      670.05    129.34 o 
   2  17   3     2826.05     2351.42    379.98 o 
   3  17   3     5868.66     5455.34    542.70 o 
   4  17   3     2746.64     1908.51    479.40 o 
   5  17   3     1269.04      947.52    227.29 o 
   6  17   3     3011.01     3268.73    368.24 o 
   7  17   3     1373.75     1009.87    238.92 o 
   8  17   3      668.33     1178.02    236.61 o 
   9  17   3     2356.27     1379.19    590.24 o 
  -8  18   3      961.76     1010.00    333.14 o 
  -7  18   3     1786.36     2023.52    524.51 o 
  -6  18   3     1040.46      786.29    341.95 o 
  -5  18   3      599.33      549.02    211.45 o 
  -4  18   3     4540.84     4820.99    746.97 o 
  -3  18   3     3136.39     3468.24    516.40 o 
  -2  18   3     2100.81     1764.02    275.13 o 
  -1  18   3     3296.99     2739.85    483.15 o 
   0  18   3      933.88      574.80    148.79 o 
   1  18   3     3408.64     3010.62    332.65 o 
   2  18   3     2036.20     2023.38    316.51 o 
   3  18   3     3149.03     2950.75    387.12 o 
   4  18   3     4820.15     4915.67    501.38 o 
   5  18   3      511.40      670.48    177.45 o 
   6  18   3      855.85      625.33    338.96 o 
   8  18   3      887.68     1191.00    674.63 o 
  -6  19   3     1079.97     1211.74    400.06 o 
  -5  19   3      417.07      692.45    412.36 o 
  -4  19   3     1778.65      976.19    327.60 o 
  -3  19   3     6375.55     5086.21    764.78 o 
  -2  19   3      835.75      756.29    242.50 o 
  -1  19   3      534.53      415.10    138.84 o 
   0  19   3     1540.12     1130.70    297.49 o 
   1  19   3      730.20      521.43    267.06 o 
   2  19   3     1139.28      949.34    712.71 o 
   3  19   3     6571.19     7489.88    908.25 o 
   4  19   3     1356.42     1282.53    661.79 o 
   5  19   3      307.93      432.60    256.28 o 
   6  19   3     1322.16      854.26    366.80 o 
  -4  20   3     2107.06     1237.23    608.88 o 
  -3  20   3      802.04     1033.32    374.50 o 
  -2  20   3     1754.65     1551.15    514.22 o 
  -1  20   3      345.88      -20.83    457.50 o 
   0  20   3      478.64      662.17    332.21 o 
   1  20   3      539.57      201.56    502.06 o 
   2  20   3     1630.59     1462.07    496.24 o 
   3  20   3      824.81      323.59    307.42 o 
   4  20   3     2210.75     3206.59    846.90 o 
  -1  21   3      350.63      814.35    315.09 o 
   0  21   3      450.49      383.86    300.48 o 
   1  21   3      272.38      383.32    279.20 o 
   0   0   4    52863.05    53745.32   1318.19 o 
   1   0   4    81085.62    83106.63   1439.69 o 
   2   0   4     6707.66     7975.10    323.39 o 
   3   0   4     1149.94     1026.35    141.21 o 
   4   0   4      391.84      364.20    105.39 o 
   5   0   4    12237.52    10782.79    404.28 o 
   6   0   4    39902.55    38857.25    939.74 o 
   7   0   4    26555.71    25525.63    776.99 o 
   8   0   4     8121.86     7879.79    413.38 o 
   9   0   4    12082.13    12289.42    579.34 o 
  10   0   4     9622.96     9356.57    566.11 o 
  11   0   4     7263.61     7627.47    676.28 o 
  12   0   4     1811.69     1914.95    382.91 o 
  13   0   4     2093.74     1703.66    391.47 o 
  14   0   4     5250.72     5972.91   1022.74 o 
  15   0   4     1006.54      955.86    363.92 o 
 -15   1   4       65.13      701.35    286.75 o 
 -14   1   4      278.25      569.00    234.36 o 
 -13   1   4     5620.27     5776.89    712.69 o 
 -12   1   4     2851.20     3476.85    451.32 o 
 -11   1   4     4313.04     4232.01    504.72 o 
 -10   1   4     8624.40     8343.23    481.53 o 
  -9   1   4     2363.57     2253.89    230.04 o 
  -8   1   4     3178.91     2827.27    273.76 o 
  -7   1   4    63471.54    63347.71   1165.28 o 
  -6   1   4    24947.84    23563.53    628.01 o 
  -5   1   4     5107.48     4852.79    295.93 o 
  -4   1   4    19070.90    17667.98    551.28 o 
  -3   1   4    27559.13    26622.00    730.88 o 
  -2   1   4    25771.34    26464.93    803.64 o 
  -1   1   4    98578.67    97205.77   1644.30 o 
   0   1   4    94936.25    94192.52   1603.38 o 
   1   1   4   101175.05   101406.30   1741.61 o 
   2   1   4    21830.11    22484.21    623.46 o 
   3   1   4    25152.22    25741.46    869.48 o 
   4   1   4    17344.77    16630.40    587.50 o 
   5   1   4     4375.30     3921.24    303.30 o 
   6   1   4    23428.99    22162.01    677.46 o 
   7   1   4    61060.46    63049.41   1401.24 o 
   8   1   4     2336.28     2312.81    190.97 o 
   9   1   4     2874.53     2911.70    316.19 o 
  10   1   4     8415.84     8623.44    591.39 o 
  11   1   4     5308.45     6310.79    685.37 o 
  12   1   4     2650.33     2705.88    470.85 o 
  13   1   4     5445.21     4918.51    613.61 o 
  14   1   4      185.63      518.65    323.03 o 
  15   1   4       28.52      423.11    273.28 o 
 -15   2   4      854.89      780.22    285.52 o 
 -14   2   4     1305.06     1065.56    294.92 o 
 -13   2   4     2497.83     1704.30    624.80 o 
 -12   2   4     3776.06     3473.87    508.83 o 
 -11   2   4     9034.73     9602.41    781.12 o 
 -10   2   4    12708.58    11976.25    640.64 o 
  -9   2   4      439.27      630.81    156.12 o 
  -8   2   4     7049.16     6696.33    379.94 o 
  -7   2   4    10934.24    10357.18    473.26 o 
  -6   2   4    50829.02    50191.25   1149.73 o 
  -5   2   4    24480.10    23083.29    754.54 o 
  -4   2   4    22653.90    21512.64    646.54 o 
  -3   2   4    54423.93    51365.40    986.49 o 
  -2   2   4    20833.29    21778.38    632.09 o 
  -1   2   4    21972.12    22125.43    688.95 o 
   0   2   4   213761.97   203146.69   4933.34 o 
   1   2   4    15503.28    15346.21    441.30 o 
   2   2   4    21473.78    23058.08    670.57 o 
   3   2   4    54435.13    54363.71   1089.33 o 
   4   2   4    21423.94    20442.47    694.24 o 
   5   2   4    27450.21    25935.82    746.64 o 
   6   2   4    49738.43    49664.43   1236.18 o 
   7   2   4     9404.71     8914.37    469.90 o 
   8   2   4     6811.85     6422.79    383.19 o 
   9   2   4      820.38      608.62    171.91 o 
  10   2   4    13728.54    12851.69    722.07 o 
  11   2   4     9533.59     9693.18    838.56 o 
  12   2   4     4168.00     3490.35    739.92 o 
  13   2   4     2230.15     2277.34    444.72 o 
  14   2   4     1862.68     2238.46    723.53 o 
  15   2   4      800.31      842.93    287.17 o 
 -15   3   4      524.82      679.07    345.79 o 
 -14   3   4      490.98     1078.77    319.55 o 
 -13   3   4     1667.21     1329.87    305.43 o 
 -12   3   4     6347.59     6953.22    849.42 o 
 -11   3   4     4457.10     4411.57    540.85 o 
 -10   3   4    10478.56    10753.04    656.09 o 
  -9   3   4     2323.51     2376.28    250.40 o 
  -8   3   4      637.62      665.60    156.66 o 
  -7   3   4    30268.38    30311.61    874.55 o 
  -6   3   4    15874.90    15501.58    557.58 o 
  -5   3   4    25530.52    24898.65    705.08 o 
  -4   3   4    33179.89    32393.37    756.20 o 
  -3   3   4    13077.26    12746.35    516.50 o 
  -2   3   4     1985.27     2079.83    135.75 o 
  -1   3   4    16182.91    16573.21    533.55 o 
   0   3   4    22325.49    24085.31    738.20 o 
   1   3   4    13476.06    14234.49    528.18 o 
   2   3   4     1346.68     1507.69    141.20 o 
   3   3   4    13550.61    13622.24    534.30 o 
   4   3   4    35885.48    36402.62    850.74 o 
   5   3   4    25510.02    24536.61    730.34 o 
   6   3   4    15269.26    14831.83    539.72 o 
   7   3   4    33308.41    34754.76    976.06 o 
   8   3   4     1385.18     1168.29    171.38 o 
   9   3   4     2592.79     2240.51    218.01 o 
  10   3   4    11242.71    11008.47    698.65 o 
  11   3   4     4582.41     4895.63    513.12 o 
  12   3   4     6577.41     7507.94    719.13 o 
  13   3   4     2428.85     2257.58    319.55 o 
  14   3   4      520.52     1031.10    462.21 o 
  15   3   4      412.46      432.84    393.80 o 
 -15   4   4     1600.99      842.35    312.62 o 
 -14   4   4      326.10      599.19    257.91 o 
 -13   4   4     4171.75     4244.60    627.10 o 
 -12   4   4     3942.34     3667.69    634.42 o 
 -11   4   4     9071.93     9027.76    776.61 o 
 -10   4   4     1336.20     1495.20    266.67 o 
  -9   4   4     1169.00      959.34    166.91 o 
  -8   4   4     3236.13     3068.78    270.96 o 
  -7   4   4     2455.84     2397.49    217.99 o 
  -6   4   4    28665.05    28872.59    766.73 o 
  -5   4   4     5664.15     6024.51    346.72 o 
  -4   4   4    15795.59    14386.68    429.35 o 
  -3   4   4     8129.00     8053.46    321.56 o 
  -2   4   4     8389.79     8574.42    363.06 o 
  -1   4   4    23061.01    23830.72    721.71 o 
   0   4   4    26433.48    27027.93    847.64 o 
   1   4   4    27211.54    28598.45   1176.00 o 
   2   4   4    11239.33    12026.08    417.44 o 
   3   4   4     8174.70     8095.98    357.69 o 
   4   4   4    14406.77    13643.65    455.83 o 
   5   4   4     4877.20     4258.29    308.05 o 
   6   4   4    28362.38    27414.07    796.61 o 
   7   4   4     2245.55     2115.43    213.86 o 
   8   4   4     3114.28     3223.63    335.13 o 
   9   4   4     1653.77     2130.05    228.99 o 
  10   4   4     1558.75     1384.87    227.86 o 
  11   4   4     9232.82     8415.31    893.95 o 
  12   4   4     4904.51     5812.19    797.00 o 
  13   4   4     4187.98     4160.77    532.47 o 
  14   4   4      161.80      719.99    329.42 o 
  15   4   4     1286.33      783.03    281.13 o 
 -14   5   4     2608.95     2403.90    426.04 o 
 -13   5   4     1494.07     1692.51    468.03 o 
 -12   5   4     4902.71     5482.55    761.46 o 
 -11   5   4     4299.67     3958.98    515.24 o 
 -10   5   4     6668.40     6969.41    509.62 o 
  -9   5   4      716.70      786.56    180.32 o 
  -8   5   4     7276.03     7451.19    393.33 o 
  -7   5   4    25096.24    25388.37    849.51 o 
  -6   5   4    19684.50    18650.05    596.53 o 
  -5   5   4    17448.04    17444.40    662.00 o 
  -4   5   4     3933.80     3962.57    286.90 o 
  -3   5   4    13961.10    13049.17    419.51 o 
  -2   5   4     8948.12     8537.18    338.77 o 
  -1   5   4     6124.69     6112.84   1135.52 o 
   0   5   4      259.36      255.18     39.99 o 
   1   5   4     4150.74     3822.34    243.97 o 
   2   5   4    10856.86    10635.45    393.33 o 
   3   5   4    13993.25    13269.25    367.24 o 
   4   5   4     5420.97     5956.04    317.62 o 
   5   5   4    18633.99    19725.83    511.63 o 
   6   5   4    15213.65    14405.31    521.74 o 
   7   5   4    24391.85    24937.99    855.41 o 
   8   5   4     7536.04     8231.51    465.62 o 
   9   5   4      891.31      929.57    170.89 o 
  10   5   4     7304.46     7438.32    557.83 o 
  11   5   4     4130.71     3938.95    455.91 o 
  12   5   4     4649.75     2409.27   1242.06 o 
  13   5   4     2024.13      933.17    514.06 o 
  14   5   4     2550.46     3194.12    468.77 o 
 -14   6   4      952.50      799.52    388.51 o 
 -13   6   4     6669.53     6632.55    843.56 o 
 -12   6   4     3248.38     3989.77    771.54 o 
 -11   6   4     2061.15     2317.93    414.81 o 
 -10   6   4      450.01      358.72    197.73 o 
  -9   6   4     3685.15     3567.75    355.90 o 
  -8   6   4     9248.44    10126.00    576.71 o 
  -7   6   4      984.39      740.49    132.31 o 
  -6   6   4    16471.72    15705.58    595.83 o 
  -5   6   4    13915.96    12871.11    565.08 o 
  -4   6   4    31956.18    33371.66    833.12 o 
  -3   6   4      636.10      833.93    103.24 o 
  -2   6   4    10049.06     9752.46    305.76 o 
  -1   6   4    11421.51    11281.60    402.70 o 
   0   6   4     9153.22     8314.54    333.61 o 
   1   6   4    13718.48    13276.00    570.49 o 
   2   6   4    13690.64    13549.41    360.35 o 
   3   6   4      732.80      650.50     94.92 o 
   4   6   4    28518.21    29248.07    688.08 o 
   5   6   4     9796.09     9593.29    355.34 o 
   6   6   4    15675.97    15420.20    536.37 o 
   7   6   4      419.82      560.87    106.69 o 
   8   6   4     8725.40     8974.74    458.24 o 
   9   6   4     4134.80     3845.24    321.57 o 
  10   6   4      446.95      730.47    190.38 o 
  11   6   4     1580.21     1587.12    285.11 o 
  12   6   4     2995.87     2793.75    415.90 o 
  13   6   4     6444.02     6808.09    677.74 o 
  14   6   4      920.97      879.14    283.07 o 
 -14   7   4     1452.01      969.75    336.64 o 
 -13   7   4     3864.06     2602.57    548.90 o 
 -12   7   4     4708.60     4778.37    705.92 o 
 -11   7   4     3985.51     4005.74    633.38 o 
 -10   7   4      995.02      716.71    179.20 o 
  -9   7   4     4646.49     4551.79    419.36 o 
  -8   7   4     4720.54     4606.73    360.33 o 
  -7   7   4    13980.19    14264.14    608.91 o 
  -6   7   4    12378.86    11522.05    516.20 o 
  -5   7   4    36660.29    36340.07   1090.83 o 
  -4   7   4     4152.77     3837.35    272.07 o 
  -3   7   4     5597.26     5446.52    350.49 o 
  -2   7   4    26007.92    26952.90    527.79 o 
  -1   7   4    14903.47    15197.71    408.02 o 
   0   7   4     8184.23     9042.78    320.75 o 
   1   7   4    15311.83    14003.41    458.42 o 
   2   7   4    25240.90    25467.64    679.93 o 
   3   7   4     6280.18     6092.44    329.02 o 
   4   7   4     3087.98     2865.54    209.24 o 
   5   7   4    30908.90    31196.94    735.14 o 
   6   7   4    10108.84     9908.87    376.00 o 
   7   7   4    14093.58    14668.17    566.52 o 
   8   7   4     6216.34     5816.51    389.46 o 
   9   7   4     4559.37     4582.86    341.26 o 
  10   7   4      597.39      816.09    178.61 o 
  11   7   4     3658.82     4676.79    490.49 o 
  12   7   4     4735.09     5948.47    596.25 o 
  13   7   4     3515.63     3289.65    454.69 o 
  14   7   4     1287.39     1304.73    380.98 o 
 -14   8   4      519.11      641.94    264.56 o 
 -13   8   4      805.06      822.70    301.98 o 
 -12   8   4     8893.48     8716.62    942.58 o 
 -11   8   4     1745.47     1457.07    323.16 o 
 -10   8   4      858.39      825.98    197.27 o 
  -9   8   4     5136.28     5146.54    461.29 o 
  -8   8   4     5691.24     5346.43    413.37 o 
  -7   8   4     5553.01     5877.00    378.34 o 
  -6   8   4    25813.60    25708.15    921.25 o 
  -5   8   4     4363.78     4521.59    346.67 o 
  -4   8   4    15072.32    14319.78    462.86 o 
  -3   8   4    15181.96    15602.85    477.39 o 
  -2   8   4    14485.84    15024.89    395.73 o 
  -1   8   4    39261.15    40238.50    829.29 o 
   0   8   4    20310.19    20914.06    657.45 o 
   1   8   4    41724.65    43744.83   1050.44 o 
   2   8   4    15131.55    15062.45    566.14 o 
   3   8   4    14349.36    14189.18    440.18 o 
   4   8   4    14392.38    14581.89    437.76 o 
   5   8   4     3207.52     3160.66    189.55 o 
   6   8   4    23784.15    24260.55    705.00 o 
   7   8   4     5830.67     6236.97    358.48 o 
   8   8   4     6221.27     6761.61    415.18 o 
   9   8   4     5363.69     5550.21    394.12 o 
  10   8   4     1164.94      978.49    230.69 o 
  11   8   4     1995.23     2537.23    358.99 o 
  12   8   4     8231.27     9034.43    900.37 o 
  13   8   4     1010.20      853.26    421.10 o 
  14   8   4      471.46      650.04    389.55 o 
 -13   9   4     2570.74     1933.08    539.99 o 
 -12   9   4     1118.54      943.60    277.50 o 
 -11   9   4     9124.09     8873.03    782.06 o 
 -10   9   4       52.12      374.68    149.40 o 
  -9   9   4     5298.73     5263.69    459.80 o 
  -8   9   4    12534.76    13671.41    633.89 o 
  -7   9   4     8444.39     8488.97    443.78 o 
  -6   9   4     4811.15     5117.22    340.78 o 
  -5   9   4    39939.39    43270.56   1339.13 o 
  -4   9   4     2924.48     3035.98    194.71 o 
  -3   9   4     1490.42     1547.21    114.97 o 
  -2   9   4    53769.58    55709.54   1147.65 o 
  -1   9   4     1346.48     1170.78    157.61 o 
   0   9   4    29513.21    30087.71    867.42 o 
   1   9   4     1428.31     1160.44    128.65 o 
   2   9   4    54824.00    54430.41   1471.52 o 
   3   9   4     2099.93     2006.60    166.05 o 
   4   9   4     2451.60     2601.47    194.07 o 
   5   9   4    38433.89    40416.71   1114.35 o 
   6   9   4     5842.82     5828.45    309.71 o 
   7   9   4     7770.56     7580.38    412.89 o 
   8   9   4    12892.54    13981.75    638.95 o 
   9   9   4     5816.55     5584.51    497.63 o 
  10   9   4        7.73      112.51    224.92 o 
  11   9   4     8199.94     8451.44    716.39 o 
  12   9   4     1711.93     1942.98    379.23 o 
  13   9   4     2427.22     3247.92    512.96 o 
 -13  10   4     1073.81      663.86    213.76 o 
 -12  10   4     8279.81     7844.55    810.23 o 
 -11  10   4      679.00      494.67    139.49 o 
 -10  10   4       21.82      297.35    174.42 o 
  -9  10   4     4692.91     3999.79    383.17 o 
  -8  10   4     6878.80     6574.40    444.61 o 
  -7  10   4     6763.24     7153.97    491.04 o 
  -6  10   4     7499.95     7995.81    433.04 o 
  -5  10   4    10899.04    10979.76    457.64 o 
  -4  10   4     6877.64     7208.27    302.73 o 
  -3  10   4    17137.89    18464.68    577.50 o 
  -2  10   4    17276.88    17521.48    488.17 o 
  -1  10   4    39454.81    39727.50    906.18 o 
   0  10   4      123.54      102.27     71.91 o 
   1  10   4    39727.11    40299.80   1098.67 o 
   2  10   4    15635.12    14924.69    535.86 o 
   3  10   4    15634.31    16214.24    580.55 o 
   4  10   4     6139.05     6463.14    281.83 o 
   5  10   4    10790.05    10405.20    394.72 o 
   6  10   4     7699.53     8120.51    372.13 o 
   7  10   4     7767.03     8462.79    479.78 o 
   8  10   4     6769.43     5975.57    428.74 o 
   9  10   4     4133.60     3955.81    357.95 o 
  10  10   4       59.62      351.60    177.60 o 
  11  10   4     1077.15     1031.98    330.88 o 
  12  10   4     8073.93     8234.88    813.78 o 
  13  10   4     1294.60     1206.27    372.19 o 
 -13  11   4     1874.61     1136.72    343.09 o 
 -12  11   4      778.69      455.00    221.89 o 
 -11  11   4     6744.19     5790.82    668.15 o 
 -10  11   4      111.58      630.80    232.61 o 
  -9  11   4     1011.55      677.45    156.44 o 
  -8  11   4     5370.40     5214.28    369.51 o 
  -7  11   4     2619.77     2852.08    307.57 o 
  -6  11   4    15255.40    16637.34    750.84 o 
  -5  11   4    15780.66    16872.14    658.41 o 
  -4  11   4     3228.00     3458.60    216.21 o 
  -3  11   4     4041.55     4312.67    178.01 o 
  -2  11   4    21590.04    22859.58    684.79 o 
  -1  11   4    13239.38    12912.90    498.44 o 
   0  11   4    33306.36    33985.20   1118.15 o 
   1  11   4    10041.94     9620.48    392.95 o 
   2  11   4    19761.25    20283.44    730.89 o 
   3  11   4     4786.78     4991.62    266.81 o 
   4  11   4     5102.81     5674.00    294.21 o 
   5  11   4    17891.14    18921.04    623.64 o 
   6  11   4    15020.14    16458.65    670.32 o 
   7  11   4     2041.85     1717.01    208.17 o 
   8  11   4     4759.06     4511.85    352.84 o 
   9  11   4     1157.22      845.84    199.58 o 
  10  11   4       47.85      255.32    162.42 o 
  11  11   4     6162.46     6365.70    728.48 o 
  12  11   4      773.39     1300.12    315.29 o 
  13  11   4     1873.95     1337.97    335.02 o 
 -12  12   4     4394.93     3400.44    920.00 o 
 -11  12   4      475.86      641.28    263.99 o 
 -10  12   4     2999.59     2560.05    433.67 o 
  -9  12   4      869.24      788.34    163.03 o 
  -8  12   4      234.51      279.78    127.43 o 
  -7  12   4    12902.87    13358.22    637.93 o 
  -6  12   4     6252.88     6837.56    360.95 o 
  -5  12   4     8831.77     9614.50    497.68 o 
  -4  12   4    13912.42    14698.09    481.98 o 
  -3  12   4      978.59     1163.82    124.53 o 
  -2  12   4    11722.60    12263.05    433.43 o 
  -1  12   4    25235.80    25902.85    830.57 o 
   0  12   4     6910.80     6354.20    305.60 o 
   1  12   4    23046.19    23069.20    757.07 o 
   2  12   4    10935.56    10799.96    471.79 o 
   3  12   4     1659.83     1695.96    179.26 o 
   4  12   4    14909.58    16014.78    620.71 o 
   5  12   4     8716.83     9434.76    443.30 o 
   6  12   4     6661.50     7328.75    323.83 o 
   7  12   4    11402.71    11385.16    530.84 o 
   8  12   4      104.93      354.46     98.06 o 
   9  12   4      524.23      574.93    172.71 o 
  10  12   4     2839.05     2631.66    443.38 o 
  11  12   4      215.96      377.21    199.79 o 
  12  12   4     4351.01     4561.62    606.30 o 
 -12  13   4      575.21      342.39    180.47 o 
 -11  13   4     4980.12     4962.76    621.06 o 
 -10  13   4     2126.14     2416.76    411.94 o 
  -9  13   4     1573.24     1370.39    352.80 o 
  -8  13   4     1212.10     1147.39    260.28 o 
  -7  13   4      508.84      686.43    185.42 o 
  -6  13   4    15430.98    15576.05    664.47 o 
  -5  13   4    14082.98    14425.06    562.91 o 
  -4  13   4     4007.13     4001.03    224.00 o 
  -3  13   4    14436.72    16563.36    766.69 o 
  -2  13   4     2459.07     2339.17    172.49 o 
  -1  13   4    10466.51    10472.93    492.03 o 
   0  13   4     9108.55     9508.49    461.20 o 
   1  13   4    10921.30    10472.09    574.63 o 
   2  13   4     2032.50     2162.29    203.81 o 
   3  13   4    14124.22    14861.54    696.32 o 
   4  13   4     4447.13     4519.98    303.73 o 
   5  13   4    13839.60    14141.24    527.16 o 
   6  13   4    14700.94    15633.64    628.72 o 
   7  13   4      980.44      923.76    156.99 o 
   8  13   4      891.12     1166.78    216.63 o 
   9  13   4     1267.88     1052.04    206.15 o 
  10  13   4     1677.21     1527.05    268.31 o 
  11  13   4     4902.24     5817.63    637.76 o 
  12  13   4      629.89      952.02    397.10 o 
 -11  14   4     2007.11     1113.29    317.19 o 
 -10  14   4     2413.71     2286.71    438.03 o 
  -9  14   4      411.49      162.13    212.75 o 
  -8  14   4      115.97      395.66    109.05 o 
  -7  14   4     3347.59     3804.22    414.12 o 
  -6  14   4     4522.23     4408.85    310.06 o 
  -5  14   4     9026.38     8618.39    416.46 o 
  -4  14   4    10460.29    10749.19    486.72 o 
  -3  14   4     4277.91     4739.43    270.07 o 
  -2  14   4     8596.17     8849.43    277.77 o 
  -1  14   4     2967.49     3161.99    262.89 o 
   0  14   4    13196.50    13432.73    708.79 o 
   1  14   4     3289.81     3414.05    271.86 o 
   2  14   4     8834.92     8945.66    407.23 o 
   3  14   4     4895.51     5129.97    319.32 o 
   4  14   4    11791.73    11893.74    525.74 o 
   5  14   4     9493.96     9651.35    484.17 o 
   6  14   4     5446.53     5086.95    316.76 o 
   7  14   4     3028.04     2694.81    279.59 o 
   8  14   4       28.90       88.49     89.64 o 
   9  14   4      308.74      798.49    201.27 o 
  10  14   4     2314.22     2696.43    452.77 o 
  11  14   4     1966.82     1571.97    470.77 o 
 -10  15   4     2238.52     2014.68    372.80 o 
  -9  15   4      201.06      387.61    142.31 o 
  -8  15   4      622.29      491.72    169.41 o 
  -7  15   4      539.33      622.44    164.70 o 
  -6  15   4     1352.93     1178.33    162.70 o 
  -5  15   4     4988.66     5152.10    342.59 o 
  -4  15   4    12795.82    13099.83    502.87 o 
  -3  15   4     1674.64     1745.28    174.51 o 
  -2  15   4      675.76      505.03    106.39 o 
  -1  15   4     7246.69     7470.69    419.95 o 
   0  15   4      182.77      397.64    101.08 o 
   1  15   4     7094.78     7892.97    436.25 o 
   2  15   4      751.90      619.82    132.43 o 
   3  15   4     2322.16     2135.28    221.16 o 
   4  15   4    13874.73    13979.86    656.44 o 
   5  15   4     5061.98     5531.11    310.35 o 
   6  15   4     1472.02     1162.60    161.26 o 
   7  15   4      629.13      514.40    126.93 o 
   8  15   4      495.60      503.69    314.95 o 
   9  15   4      221.33      337.00    215.88 o 
  10  15   4     2107.66     1837.62    424.23 o 
  -9  16   4      310.59      757.50    295.91 o 
  -8  16   4      853.38      659.17    242.38 o 
  -7  16   4      438.24      448.56    349.70 o 
  -6  16   4     3634.62     2967.39    374.32 o 
  -5  16   4     2020.94     2179.68    373.74 o 
  -4  16   4     1082.30      700.69    169.51 o 
  -3  16   4     5986.29     6766.65    355.70 o 
  -2  16   4     2501.21     2822.49    248.20 o 
  -1  16   4      284.71      251.67     87.04 o 
   0  16   4     7383.81     7511.75    581.39 o 
   1  16   4       70.94       13.92    136.76 o 
   2  16   4     3082.12     3095.88    273.93 o 
   3  16   4     5677.00     5994.65    548.31 o 
   4  16   4      936.02      676.07    124.88 o 
   5  16   4     1727.16     1568.94    299.49 o 
   6  16   4     3643.08     3876.96    337.44 o 
   7  16   4      219.66      265.95    116.65 o 
   8  16   4      967.11     1095.67    288.10 o 
   9  16   4      277.11      634.95    422.51 o 
  -9  17   4      314.21      266.97    255.22 o 
  -8  17   4       49.50      645.65    332.82 o 
  -7  17   4     3286.51     2856.33    725.14 o 
  -6  17   4      639.06      809.13    273.54 o 
  -5  17   4     1677.76     1273.95    230.85 o 
  -4  17   4     3206.25     3306.59    259.09 o 
  -3  17   4      296.88      351.91     84.94 o 
  -2  17   4      451.82      236.78    187.46 o 
  -1  17   4     4909.00     5080.65    374.40 o 
   0  17   4     1134.00      717.46    154.56 o 
   1  17   4     5125.77     5303.30    492.87 o 
   2  17   4      612.31      572.92    133.62 o 
   3  17   4      255.75      266.03    102.48 o 
   4  17   4     2956.95     2654.40    289.23 o 
   5  17   4     1825.46     1316.65    221.60 o 
   6  17   4      340.41      194.06    104.82 o 
   7  17   4     3294.10     3424.79    581.03 o 
   8  17   4       94.65      323.92    233.60 o 
   9  17   4      288.88      493.94    256.35 o 
  -7  18   4      775.97      490.94    300.67 o 
  -6  18   4     2325.13     1412.70    623.75 o 
  -5  18   4      618.18      618.68    300.78 o 
  -4  18   4      329.48      263.24    140.03 o 
  -3  18   4     2289.01     1863.88    355.77 o 
  -2  18   4      173.47      549.46    166.54 o 
  -1  18   4      724.03      805.20    258.62 o 
   0  18   4     8787.63     9003.15    643.35 o 
   1  18   4      646.21      433.36    121.53 o 
   2  18   4      230.53      278.66    179.39 o 
   3  18   4     2199.52     2483.66    471.17 o 
   4  18   4      284.13      439.16   1133.32 o 
   5  18   4      403.10      465.18    188.42 o 
   6  18   4     2367.65     1922.65    334.70 o 
   7  18   4      770.27      967.94    510.25 o 
  -6  19   4      285.59      357.34    361.11 o 
  -5  19   4      287.22      260.65    483.83 o 
  -4  19   4     2373.58     2247.68    469.15 o 
  -3  19   4     1006.28      659.50    183.71 o 
  -2  19   4     2122.43     1548.03    280.24 o 
  -1  19   4     1365.61     1815.67    421.35 o 
   0  19   4     1221.45     1022.83    261.32 o 
   1  19   4     1698.18     1666.17    262.03 o 
   2  19   4     2076.36     1829.60    542.20 o 
   3  19   4     1108.26     1232.03    542.57 o 
   4  19   4     1962.44     1734.74    398.77 o 
   5  19   4      351.48      464.41    255.97 o 
   6  19   4      488.35      425.04    430.49 o 
  -4  20   4      770.96     1098.78    656.02 o 
  -3  20   4     1956.97     1028.69    687.57 o 
  -2  20   4      924.96      420.03    330.82 o 
  -1  20   4     1184.23     1190.69    578.26 o 
   0  20   4      653.83      628.44    308.15 o 
   2  20   4      832.60      441.42    253.97 o 
   3  20   4     1873.23     1690.50    525.11 o 
   4  20   4     1013.20      885.49    416.73 o 
   0  21   4      382.77      200.71    198.36 o 
   1   0   5      734.72      950.99    107.34 o 
   2   0   5    61047.45    61885.27   1119.94 o 
   3   0   5     9533.92     8168.95    389.44 o 
   4   0   5   118025.24   116597.23   2071.44 o 
   5   0   5     4647.72     4864.81    322.87 o 
   6   0   5     2122.31     2159.21    190.73 o 
   7   0   5     1149.82     1256.66    161.49 o 
   8   0   5       23.12      152.30    110.11 o 
   9   0   5     4265.25     4210.81    324.80 o 
  10   0   5    14244.38    15182.33    823.37 o 
  11   0   5     5063.57     5385.84    539.52 o 
  12   0   5      599.73      405.39    208.75 o 
  13   0   5      289.15      527.43    192.23 o 
  14   0   5     1685.54     2593.97    480.12 o 
  15   0   5      716.30      698.90    244.90 o 
 -15   1   5     1094.91      786.09    280.91 o 
 -14   1   5     1019.47     1147.66    338.23 o 
 -13   1   5     3529.44     3598.47    440.50 o 
 -12   1   5     1022.56      987.17    332.51 o 
 -11   1   5     7188.61     7009.33    610.33 o 
 -10   1   5    10103.88     9480.78    519.48 o 
  -9   1   5     7574.56     7564.49    410.93 o 
  -8   1   5     3447.52     3144.83    270.70 o 
  -7   1   5     3581.98     3293.73    244.76 o 
  -6   1   5      816.31     1014.17    145.34 o 
  -5   1   5    17557.38    16985.91    484.39 o 
  -4   1   5    12938.78    12169.32    446.09 o 
  -3   1   5   123865.44   120430.65   2225.95 o 
  -2   1   5    12500.53    11935.56    473.17 o 
  -1   1   5     5690.17     6786.51    290.85 o 
   0   1   5       26.27      175.78     51.28 o 
   1   1   5     5523.21     6273.61    270.65 o 
   2   1   5     9425.54     9070.22    355.05 o 
   3   1   5   111262.49   104828.38   1739.44 o 
   4   1   5    15823.17    15925.96    609.35 o 
   5   1   5    17028.15    16237.77    533.49 o 
   6   1   5      664.92      767.54    138.75 o 
   7   1   5     4730.84     4553.40    328.28 o 
   8   1   5     4306.80     4294.36    320.96 o 
   9   1   5     5731.82     5512.64    426.27 o 
  10   1   5    10357.07    10762.28    663.52 o 
  11   1   5     7740.46     6821.81    737.53 o 
  12   1   5      996.22     1356.54    357.29 o 
  13   1   5     3487.50     4261.06    541.37 o 
  14   1   5     1705.05     1699.06    383.63 o 
  15   1   5      873.61     1084.92    396.77 o 
 -15   2   5     2807.43     2511.73    481.11 o 
 -14   2   5     2689.54     2753.49    836.31 o 
 -13   2   5      508.63      862.64    338.19 o 
 -12   2   5      219.50      450.28    231.75 o 
 -11   2   5     4052.91     4153.90    455.15 o 
 -10   2   5     7065.99     6950.54    441.16 o 
  -9   2   5     6661.33     6667.62    400.47 o 
  -8   2   5       99.80      394.55    125.71 o 
  -7   2   5      673.76      532.55    105.03 o 
  -6   2   5     5947.62     5587.36    309.78 o 
  -5   2   5    23720.51    24319.83    657.62 o 
  -3   2   5    23941.07    22975.31    653.97 o 
  -2   2   5    18352.07    17491.59    626.49 o 
  -1   2   5    20834.59    22545.26    714.41 o 
   0   2   5    53964.98    55993.54   1100.31 o 
   1   2   5    20315.06    21471.70    604.29 o 
   2   2   5    15540.48    14441.21    449.05 o 
   3   2   5    23771.12    23345.55    743.75 o 
   5   2   5    25047.96    25660.24    743.52 o 
   6   2   5     7764.91     7609.16    381.96 o 
   7   2   5     1344.23     1351.84    164.51 o 
   8   2   5      121.94      205.51     99.76 o 
   9   2   5     7600.03     7859.51    500.36 o 
  10   2   5     8445.80     7799.02    505.98 o 
  11   2   5     3243.50     3603.49    494.80 o 
  12   2   5      126.29      354.13    247.74 o 
  13   2   5      937.43      667.17    318.53 o 
  14   2   5     2511.30     2871.17    562.92 o 
  15   2   5     3464.42     2686.14    478.61 o 
 -15   3   5     1712.23     2326.84    385.61 o 
 -14   3   5     4735.19     4392.16   1006.22 o 
 -13   3   5     3883.25     4234.82    514.78 o 
 -12   3   5      349.65      657.62    273.98 o 
 -11   3   5     1950.62     2112.30    268.25 o 
 -10   3   5     4328.52     5107.62    421.02 o 
  -9   3   5     5132.14     5379.26    371.84 o 
  -8   3   5     6297.22     6650.52    371.34 o 
  -7   3   5     5254.03     5380.70    332.22 o 
  -6   3   5    13968.66    14214.27    500.22 o 
  -5   3   5    13173.92    13223.53    426.55 o 
  -4   3   5    31922.83    29111.75    652.99 o 
  -3   3   5    34728.42    33536.23    655.55 o 
  -2   3   5    45850.69    44585.81    836.23 o 
  -1   3   5    19116.49    19637.30    620.72 o 
   0   3   5     8938.90     9560.05    364.49 o 
   1   3   5    16187.65    15866.24    451.40 o 
   2   3   5    50059.64    48374.85    904.84 o 
   3   3   5    30000.56    30029.28   1033.27 o 
   4   3   5    31766.38    29632.35    742.53 o 
   5   3   5    14085.03    15307.91    537.67 o 
   6   3   5    13328.09    13668.11    548.35 o 
   7   3   5     6408.01     6109.35    480.50 o 
   8   3   5     5853.53     5395.55    358.88 o 
   9   3   5     6324.67     6321.17    439.42 o 
  10   3   5     3850.51     4006.70    428.60 o 
  11   3   5     2047.97     2873.04    513.22 o 
  12   3   5      140.33      755.70    286.12 o 
  13   3   5     3573.40     3478.78    521.70 o 
  14   3   5     5047.75     4299.17   1233.95 o 
  15   3   5     1802.90     1141.20    303.96 o 
 -14   4   5     4595.41     5023.93    685.19 o 
 -13   4   5     1521.08     1239.08    262.84 o 
 -12   4   5     1447.15      963.70    224.97 o 
 -11   4   5     1287.60     1355.38    227.51 o 
 -10   4   5     3709.14     3615.50    303.44 o 
  -9   4   5    17052.08    17401.96    723.59 o 
  -8   4   5    14111.77    14629.28    597.72 o 
  -7   4   5     3830.17     4065.61    288.10 o 
  -6   4   5     9675.65     9409.14    394.03 o 
  -5   4   5    22703.57    21806.78    605.14 o 
  -4   4   5    26438.39    26297.77    630.41 o 
  -3   4   5    80288.13    76960.16   1331.37 o 
  -2   4   5    11068.70    10945.29    410.37 o 
  -1   4   5    45580.64    44794.41    893.36 o 
   0   4   5     5023.50     5078.25    216.17 o 
   1   4   5    45648.00    46162.41    915.80 o 
   2   4   5     9322.34     9809.86    457.03 o 
   3   4   5    79586.51    79634.82   1530.14 o 
   4   4   5    20179.26    20806.42    586.79 o 
   5   4   5    21008.80    20299.78    619.22 o 
   6   4   5     8365.90     8185.41    425.83 o 
   7   4   5     3429.06     3102.79    254.79 o 
   8   4   5    16621.48    16218.91    632.81 o 
   9   4   5    15265.21    15322.38    701.67 o 
  10   4   5     4508.70     2759.02    664.13 o 
  11   4   5     1195.70     1179.89    321.67 o 
  12   4   5     1239.21     1170.64    285.08 o 
  13   4   5     1699.87     1851.26    369.85 o 
  14   4   5     4525.40     4125.88    545.37 o 
 -14   5   5     3218.18     3907.12    585.09 o 
 -13   5   5     5099.54     5091.15    602.26 o 
 -12   5   5     3929.81     3517.54    462.34 o 
 -11   5   5      130.31      587.15    205.51 o 
 -10   5   5     5622.14     6241.66    501.77 o 
  -9   5   5    11219.79    11642.73    606.34 o 
  -8   5   5    15216.40    15379.36    632.17 o 
  -7   5   5    13764.88    13670.00    562.15 o 
  -6   5   5     2978.72     3008.03    245.12 o 
  -5   5   5     5013.45     5098.04    275.56 o 
  -4   5   5    72446.78    71504.52   1467.83 o 
  -3   5   5    15240.64    13828.05    442.98 o 
  -2   5   5   109082.50   107856.11   1878.05 o 
  -1   5   5    21983.41    21456.08    627.49 o 
   0   5   5     7452.05     7406.99    289.14 o 
   1   5   5    25411.40    25615.15    846.07 o 
   2   5   5   109627.45   111431.34   2232.83 o 
   3   5   5    14315.46    12739.92    361.08 o 
   4   5   5    72382.97    74771.05   1607.82 o 
   5   5   5     3505.49     3847.71    268.74 o 
   6   5   5     2994.87     3070.19    247.91 o 
   7   5   5    14361.85    14912.05    614.33 o 
   8   5   5    15190.16    15060.82    642.82 o 
   9   5   5    13625.51    11650.59   1153.30 o 
  10   5   5     4708.63     4884.69    542.19 o 
  11   5   5      198.15       64.89    422.33 o 
  12   5   5     4895.12     4948.19    775.10 o 
  13   5   5     4552.26     4639.81    844.96 o 
  14   5   5     3126.62     2862.33    576.42 o 
 -14   6   5     3264.39     3417.37    643.24 o 
 -13   6   5     3938.07     4339.41    579.99 o 
 -12   6   5      885.74     1140.88    374.73 o 
 -11   6   5      478.27      341.14    522.55 o 
 -10   6   5     2614.36     3171.95    419.30 o 
  -9   6   5    18497.07    17802.57    953.55 o 
  -8   6   5    18633.25    19249.89    821.72 o 
  -7   6   5     7015.92     6993.15    422.42 o 
  -6   6   5    10105.15    10010.22    523.97 o 
  -5   6   5    38148.98    38186.44    983.06 o 
  -4   6   5     4278.58     3842.70    264.52 o 
  -3   6   5    85734.58    88150.30   1730.71 o 
  -2   6   5    32118.80    32677.92    747.35 o 
  -1   6   5    31463.52    31255.86    689.17 o 
   0   6   5    21944.45    20724.51    527.34 o 
   1   6   5    32584.38    32655.97    720.93 o 
   2   6   5    36203.37    35759.43    977.36 o 
   3   6   5    85675.95    88954.40   1706.35 o 
   4   6   5     4237.91     4199.59    225.30 o 
   5   6   5    40093.77    42570.17   1128.88 o 
   6   6   5     9625.85    10069.78    396.03 o 
   7   6   5     7202.40     7628.45    382.99 o 
   8   6   5    18841.39    19973.42    730.28 o 
   9   6   5    17109.86    17546.59    757.65 o 
  10   6   5     2479.13     2513.03    352.67 o 
  11   6   5      870.62      846.56    301.38 o 
  12   6   5      735.09      803.45    378.82 o 
  13   6   5     4136.51     2542.79    745.41 o 
  14   6   5     2813.65     1931.36    410.33 o 
 -14   7   5     2777.50     2561.15    510.05 o 
 -13   7   5      364.33      704.31    444.85 o 
 -12   7   5     3171.74     3572.70    477.16 o 
 -11   7   5      400.05      441.45    215.37 o 
 -10   7   5     4495.11     4207.89    514.64 o 
  -9   7   5    15570.07    15699.57    778.19 o 
  -8   7   5    11922.97    12658.46    632.69 o 
  -7   7   5     9430.57     9404.47    490.24 o 
  -6   7   5     3723.94     3217.34    399.71 o 
  -5   7   5     5879.62     6137.84    364.88 o 
  -4   7   5    21567.14    20669.56    548.08 o 
  -3   7   5     8476.26     8127.98    343.93 o 
  -2   7   5    24561.96    24623.74    673.37 o 
  -1   7   5    52762.81    55167.02   1100.95 o 
   0   7   5     1157.30     1118.21     94.64 o 
   1   7   5    59245.28    62977.21   1435.20 o 
   2   7   5    26048.69    25595.72    781.19 o 
   3   7   5     8616.81     8477.35    300.58 o 
   4   7   5    22994.65    22578.56    568.78 o 
   5   7   5     6452.36     7194.32    343.82 o 
   6   7   5     3586.95     3722.16    222.25 o 
   7   7   5    10493.43    10693.25    444.24 o 
   8   7   5    11226.35    12225.13    572.87 o 
   9   7   5    14260.30    14893.47    804.44 o 
  10   7   5     4121.35     4255.83    419.97 o 
  11   7   5      493.67      514.14    143.49 o 
  12   7   5     3418.89     3826.03    531.78 o 
  13   7   5      320.58      811.86    278.50 o 
  14   7   5     2804.32     2913.37    555.01 o 
 -14   8   5     1567.38     1254.69    273.39 o 
 -13   8   5     2125.22     2681.29    610.17 o 
 -12   8   5      101.93      534.77    353.22 o 
 -11   8   5      328.05      266.85    274.47 o 
 -10   8   5     2967.56     3046.85    433.06 o 
  -9   8   5     6154.40     6436.86    490.12 o 
  -8   8   5    18484.46    19610.87    907.54 o 
  -7   8   5     9289.29     9302.84    549.48 o 
  -6   8   5     5740.05     6051.09    401.81 o 
  -5   8   5     3243.65     3274.93    264.36 o 
  -4   8   5     7875.34     7643.42    349.24 o 
  -3   8   5     8774.85     8234.92    326.75 o 
  -2   8   5    40393.15    39886.11    741.53 o 
  -1   8   5     8838.54     8437.26    306.91 o 
   0   8   5    25906.13    25994.12    782.97 o 
   1   8   5     9109.09     8018.82    366.08 o 
   2   8   5    40225.38    39957.28   1001.12 o 
   3   8   5    10239.47     9939.43    338.26 o 
   4   8   5     9560.92     9389.99    405.52 o 
   5   8   5     3465.94     3596.79    219.00 o 
   6   8   5     5771.61     6065.12    286.56 o 
   7   8   5     7319.78     7564.47    377.69 o 
   8   8   5    19000.55    20220.98    816.79 o 
   9   8   5     6335.21     7205.88    519.00 o 
  10   8   5     3194.29     3476.30    380.20 o 
  11   8   5      242.77      516.33    155.08 o 
  12   8   5      133.05      493.13    210.74 o 
  13   8   5     1973.45      993.06    264.30 o 
  14   8   5     1502.84     1078.02    395.86 o 
 -13   9   5      445.71      685.89    246.67 o 
 -12   9   5      414.43      863.25    256.67 o 
 -11   9   5       62.23      572.44    314.10 o 
 -10   9   5     2312.20     1903.95    368.48 o 
  -9   9   5     8403.13     8239.43    572.98 o 
  -8   9   5    13164.25    13219.25    671.49 o 
  -7   9   5     3265.71     3057.28    309.29 o 
  -6   9   5     2419.53     2662.68    261.77 o 
  -5   9   5    13165.78    13721.55    537.96 o 
  -4   9   5      457.24      527.43     94.09 o 
  -3   9   5     9231.73     9319.21    337.83 o 
  -2   9   5     3242.50     3592.88    174.15 o 
  -1   9   5    29958.03    30042.81    704.25 o 
   0   9   5    15744.92    15744.50    585.50 o 
   1   9   5    31016.04    31271.79    912.05 o 
   2   9   5     4809.50     4864.05    289.20 o 
   3   9   5    10263.28     9971.23    388.92 o 
   4   9   5     1084.37     1051.13    118.70 o 
   5   9   5    14936.49    15695.11    491.62 o 
   6   9   5     2802.01     2882.55    207.48 o 
   7   9   5     3554.85     2984.53    230.06 o 
   8   9   5    12157.62    13283.46    567.13 o 
   9   9   5     9241.03     9057.97    635.62 o 
  10   9   5     1439.60     1615.47    252.01 o 
  11   9   5       63.97      213.20    249.14 o 
  12   9   5      364.68      199.15    303.02 o 
  13   9   5      561.67      791.71    202.59 o 
 -13  10   5      701.27      540.73    177.72 o 
 -12  10   5      474.33      163.61    207.24 o 
 -11  10   5      257.60      386.39    227.25 o 
 -10  10   5      252.56       75.25    183.70 o 
  -9  10   5     7095.88     7145.19    484.30 o 
  -8  10   5    12256.41    12099.46    612.84 o 
  -7  10   5     8025.57     8176.12    441.05 o 
  -6  10   5     1890.23     1693.43    240.95 o 
  -5  10   5     1489.04     1643.47    150.14 o 
  -4  10   5     5068.37     5255.83    249.50 o 
  -3  10   5      679.85      521.73     79.63 o 
  -2  10   5    22954.80    24497.15    725.36 o 
  -1  10   5     3577.83     3889.54    293.53 o 
   0  10   5      944.92     1178.06    139.78 o 
   1  10   5     4875.93     4417.58    312.78 o 
   2  10   5    23917.14    25176.26    870.69 o 
   3  10   5     1482.45     1286.14    159.64 o 
   4  10   5     5654.91     5654.75    265.88 o 
   5  10   5     1936.96     2410.44    201.70 o 
   6  10   5     3061.67     3332.90    235.18 o 
   7  10   5     8753.53     9058.68    424.44 o 
   8  10   5    13093.22    14129.27    673.50 o 
   9  10   5     5991.82     6146.57    487.64 o 
  10  10   5      427.69      475.44    178.60 o 
  11  10   5      357.38      639.29    236.47 o 
  12  10   5      519.01      470.30    231.10 o 
  13  10   5      913.81     1179.34    423.91 o 
 -12  11   5       56.48      227.14    146.31 o 
 -11  11   5      811.74      629.60    180.53 o 
 -10  11   5     2104.74     1847.35    307.74 o 
  -9  11   5     6072.87     5917.64    516.28 o 
  -8  11   5     6269.00     6332.02    444.22 o 
  -7  11   5     2322.55     2079.61    248.34 o 
  -6  11   5     3969.12     4325.09    342.12 o 
  -5  11   5     5297.50     5561.26    322.17 o 
  -4  11   5      850.37      929.92    101.98 o 
  -3  11   5     3790.95     4049.77    219.68 o 
  -2  11   5      511.00      507.14     68.55 o 
  -1  11   5    15490.74    15700.20    613.62 o 
   0  11   5     1063.08     1173.38    154.17 o 
   1  11   5    15182.83    15314.33    605.01 o 
   2  11   5      723.87      458.54     96.91 o 
   3  11   5     3837.63     3543.05    241.50 o 
   4  11   5     1336.01     1337.48    147.66 o 
   5  11   5     5826.07     6771.33    377.09 o 
   6  11   5     4479.50     4987.53    303.40 o 
   7  11   5     2611.24     2775.66    276.39 o 
   8  11   5     5797.57     5582.41    472.87 o 
   9  11   5     6442.09     6280.67    484.72 o 
  10  11   5     2335.71     2604.13    419.67 o 
  11  11   5      607.58      567.86    230.56 o 
  12  11   5      146.92      162.30    210.44 o 
 -12  12   5      822.83      945.24    233.77 o 
 -11  12   5     1246.27      999.46    298.65 o 
 -10  12   5     1698.28     1277.37    294.64 o 
  -9  12   5     3153.41     3083.60    403.14 o 
  -8  12   5     3818.76     3433.49    353.21 o 
  -7  12   5     6120.71     5790.94    375.34 o 
  -6  12   5     2327.77     2352.53    246.99 o 
  -5  12   5     1487.80     1569.01    157.29 o 
  -4  12   5      357.06      377.73     87.03 o 
  -3  12   5      940.58      917.07    121.65 o 
  -2  12   5     6838.42     7014.39    281.75 o 
  -1  12   5     2521.85     2729.51    225.18 o 
   0  12   5      211.10      330.68     92.35 o 
   1  12   5     1179.98      956.16    142.33 o 
   2  12   5     5899.21     5565.94    369.66 o 
   3  12   5     1696.90     1709.80    183.86 o 
   4  12   5      171.87      199.69     70.48 o 
   5  12   5     1853.55     2376.55    199.05 o 
   6  12   5     2831.08     3077.85    247.36 o 
   7  12   5     5649.95     5672.66    323.41 o 
   8  12   5     3442.33     3184.89    289.17 o 
   9  12   5     3175.95     3113.08    369.98 o 
  10  12   5     1374.58     1341.57    316.08 o 
  11  12   5     1035.47     1014.87    263.96 o 
  12  12   5      721.33      929.67    273.95 o 
 -11  13   5      553.28      438.81    232.05 o 
 -10  13   5     3502.54     3918.92    486.43 o 
  -9  13   5     2847.94     2514.99    338.39 o 
  -8  13   5     2614.47     2518.56    303.77 o 
  -7  13   5     1372.56     1344.74    233.93 o 
  -6  13   5     5053.86     4973.03    339.34 o 
  -5  13   5      513.71      566.75     83.74 o 
  -4  13   5      240.88      413.80    109.77 o 
  -3  13   5     1863.35     2214.20    161.77 o 
  -2  13   5      659.27      615.01     86.61 o 
  -1  13   5     1192.24     1101.88    162.36 o 
   0  13   5    14854.99    15443.93    635.18 o 
   1  13   5      604.86      412.70     96.33 o 
   2  13   5     1337.07     1641.77    174.99 o 
   3  13   5      944.37     1121.82    171.97 o 
   4  13   5      300.15      354.45     93.98 o 
   5  13   5      427.28      450.75     98.89 o 
   6  13   5     5055.97     5242.02    312.29 o 
   7  13   5     1554.05     1390.35    158.36 o 
   8  13   5     2034.86     1673.35    241.02 o 
   9  13   5     2435.48     2045.18    401.34 o 
  10  13   5     2769.68     2478.47    789.79 o 
  11  13   5      545.06      834.30    259.54 o 
 -11  14   5      559.28      564.94    257.91 o 
 -10  14   5     1695.17     1315.45    286.55 o 
  -9  14   5     2919.31     2821.26    416.09 o 
  -8  14   5     4561.90     4910.15    524.63 o 
  -7  14   5    12616.62    12076.89    684.15 o 
  -6  14   5     2613.53     2756.70    248.73 o 
  -5  14   5      796.24      508.75     97.75 o 
  -4  14   5      367.90      509.84    144.76 o 
  -3  14   5     1377.45     1409.76    136.30 o 
  -2  14   5     5064.47     5329.58    312.65 o 
  -1  14   5     6295.54     7156.95    365.82 o 
   0  14   5      160.81      308.27    105.83 o 
   1  14   5     6189.92     6694.68    370.44 o 
   2  14   5     3413.79     3244.83    284.57 o 
   3  14   5     2031.86     1955.46    239.01 o 
   4  14   5      366.99      517.06    120.34 o 
   5  14   5      890.24      724.12    127.47 o 
   6  14   5     2145.85     1912.49    274.09 o 
   7  14   5    12162.67    12306.83    627.43 o 
   8  14   5     4864.55     4824.64    464.68 o 
   9  14   5     2689.85     2895.61    578.55 o 
  10  14   5     2016.96     1663.41    464.60 o 
  11  14   5      406.71      120.66    326.94 o 
 -10  15   5     1708.07     1682.20    346.78 o 
  -9  15   5     2873.50     2317.58    378.79 o 
  -8  15   5     4878.52     4378.79    535.27 o 
  -7  15   5     4623.43     4570.17    412.98 o 
  -6  15   5     3181.33     3154.90    274.36 o 
  -5  15   5     2634.34     2655.17    308.55 o 
  -4  15   5     5758.08     6111.74    324.90 o 
  -3  15   5     3675.27     3404.76    197.30 o 
  -2  15   5     3783.96     4156.34    279.07 o 
  -1  15   5     1372.78     1466.13    185.83 o 
   0  15   5     9167.13     9719.87    492.54 o 
   1  15   5      804.19      762.03    127.17 o 
   2  15   5     3645.06     4148.19    288.26 o 
   3  15   5     2588.92     2158.15    263.41 o 
   4  15   5     5900.45     5852.58    376.61 o 
   5  15   5     2085.59     2059.99    214.56 o 
   6  15   5     3440.53     3092.27    337.48 o 
   7  15   5     4293.26     4464.31    388.89 o 
   8  15   5     4594.43     5001.90    524.18 o 
   9  15   5     2878.54     2254.17    619.93 o 
  10  15   5     1587.08     1631.24    829.64 o 
  -9  16   5     1642.71     1446.79    419.09 o 
  -8  16   5     2117.05     1757.90    375.60 o 
  -7  16   5     5129.39     5657.48    817.98 o 
  -6  16   5     3764.74     4342.32    592.46 o 
  -5  16   5     3987.00     3957.21    467.99 o 
  -4  16   5     7206.40     7396.56    472.30 o 
  -3  16   5     7143.04     7470.20    340.15 o 
  -2  16   5      961.79      842.28    136.91 o 
  -1  16   5     3268.72     3351.39    259.37 o 
   0  16   5      256.56      375.86     93.32 o 
   1  16   5     3663.83     4373.05    314.08 o 
   2  16   5      918.78      756.59    221.06 o 
   3  16   5     7098.34     7549.21    479.16 o 
   4  16   5     6275.17     5783.21    449.82 o 
   5  16   5     4170.36     3979.43    514.10 o 
   6  16   5     4034.48     3258.03    364.81 o 
   7  16   5     5868.75     7393.17    733.21 o 
   8  16   5     2175.45     2686.17    570.67 o 
   9  16   5     1638.17     1176.14    469.23 o 
  -8  17   5     1295.39     1444.05    364.47 o 
  -7  17   5     1816.30     1253.73    293.24 o 
  -6  17   5     2572.48     2772.58    802.49 o 
  -5  17   5     5735.08     5690.47    806.42 o 
  -4  17   5     5043.37     5346.39    372.94 o 
  -3  17   5     5934.64     5759.04    527.61 o 
  -2  17   5     3409.84     3388.74    357.88 o 
  -1  17   5     1625.93     1583.35    279.78 o 
   0  17   5     3118.43     2427.93    290.26 o 
   1  17   5     1376.21      851.74    168.37 o 
   2  17   5     3642.84     4151.13    511.86 o 
   3  17   5     5399.49     5181.62    506.53 o 
   4  17   5     5288.25     5604.68    636.60 o 
   5  17   5     5560.49     5053.04    643.12 o 
   6  17   5     2595.05     2789.32    499.71 o 
   7  17   5     2022.31     1720.49    533.36 o 
   8  17   5     1284.16      899.68    248.21 o 
  -7  18   5      860.45      824.07    384.15 o 
  -6  18   5     2225.73     1586.24   1080.23 o 
  -5  18   5      409.69      134.70    410.44 o 
  -4  18   5     6225.38     5561.52    652.69 o 
  -3  18   5     6340.74     5829.32    608.76 o 
  -2  18   5     1477.74     1648.57    299.03 o 
  -1  18   5      239.33      184.70    133.03 o 
   0  18   5     3380.78     2775.50    347.86 o 
   1  18   5      211.15      244.11    262.04 o 
   2  18   5     1302.63     1060.16    280.85 o 
   3  18   5     7070.87     7784.46    670.83 o 
   4  18   5     6028.04     6294.34    509.19 o 
   5  18   5      575.94      492.45    265.65 o 
   6  18   5     2380.55     2838.89    496.58 o 
   7  18   5      626.83      574.10    173.99 o 
  -6  19   5      993.56     1182.32    518.81 o 
  -5  19   5      978.60      569.16    330.06 o 
  -4  19   5     2109.47     2079.36    857.52 o 
  -3  19   5     4418.24     3876.88    958.02 o 
  -2  19   5     1062.49      580.89    176.36 o 
  -1  19   5      661.03      258.77    191.32 o 
   0  19   5       23.90      147.56    215.51 o 
   1  19   5      944.47      806.39    228.39 o 
   2  19   5     1664.60     1670.61    355.72 o 
   3  19   5     4225.11     3647.15    503.98 o 
   5  19   5      995.30      838.40    241.73 o 
   6  19   5     1077.35      999.14    446.78 o 
  -4  20   5     2093.24     1998.69    666.42 o 
  -3  20   5     1625.08      858.92    443.14 o 
  -2  20   5     1294.68     1154.45    876.36 o 
  -1  20   5      260.58      471.10    287.95 o 
   0  20   5      833.47     1220.27    603.27 o 
   1  20   5      535.19      309.30    230.39 o 
   2  20   5     1219.49      799.49    413.91 o 
   3  20   5     1801.02     1791.14    487.66 o 
   0   0   6      833.59     1426.66    190.91 o 
   1   0   6    12332.53    12180.20    444.21 o 
   2   0   6    30522.15    31711.40    753.18 o 
   3   0   6    15746.43    14809.32    489.14 o 
   4   0   6     7113.49     6492.83    360.58 o 
   5   0   6    64565.96    64246.59   1361.74 o 
   6   0   6    63590.00    62584.23   1389.91 o 
   7   0   6    42741.66    42273.91   1117.54 o 
   8   0   6      228.91      477.03    151.55 o 
   9   0   6     2324.91     2413.68    241.98 o 
  10   0   6    15601.55    16998.11    830.02 o 
  11   0   6     3624.78     2724.85    627.10 o 
  12   0   6     2715.75     3139.38    442.69 o 
  13   0   6     4576.52     4649.63    595.19 o 
  14   0   6     2759.57     2413.68    536.66 o 
  15   0   6     1302.15      827.95    275.04 o 
 -15   1   6       87.63      570.89    310.81 o 
 -14   1   6      262.21      691.40    300.55 o 
 -13   1   6     5629.54     5900.24    715.80 o 
 -12   1   6     5018.55     5024.63    610.93 o 
 -11   1   6     5384.17     5580.73    525.81 o 
 -10   1   6     7881.08     8383.79    617.19 o 
  -9   1   6    11512.37    10954.42    520.73 o 
  -8   1   6     7108.02     7303.01    394.58 o 
  -7   1   6    26723.08    25724.65    745.80 o 
  -6   1   6    68101.36    68110.34   1403.70 o 
  -5   1   6    18525.83    17790.57    597.68 o 
  -4   1   6    48697.65    47426.65   1019.38 o 
  -3   1   6    33614.66    32814.27    775.34 o 
  -2   1   6    13708.59    13899.16    524.78 o 
  -1   1   6    13557.37    13601.69    561.65 o 
   0   1   6    37729.26    38983.22    737.39 o 
   1   1   6    14642.52    14835.60    485.61 o 
   2   1   6    12218.10    12329.63    463.29 o 
   3   1   6    33909.32    32746.05    710.21 o 
   4   1   6    49258.45    47984.94   1101.38 o 
   5   1   6    19460.87    18596.85    545.87 o 
   6   1   6    70391.59    68656.02   2186.50 o 
   7   1   6    28501.93    28388.26    891.59 o 
   8   1   6     7846.82     7371.77    425.82 o 
   9   1   6    10277.95    10278.04    568.42 o 
  10   1   6     7750.19     8152.91    599.57 o 
  11   1   6     5919.56     5989.82    699.02 o 
  12   1   6     6464.94     4011.84   1563.33 o 
  13   1   6     5760.92     6404.80    789.99 o 
  14   1   6      271.00      388.44    279.73 o 
  15   1   6       92.24       43.78    309.95 o 
 -15   2   6     1060.59     1505.64    452.41 o 
 -14   2   6     1868.82     2097.76    455.21 o 
 -13   2   6     1091.89     1317.53    405.22 o 
 -12   2   6     2376.39     2397.73    403.07 o 
 -11   2   6    10864.22    11598.59    816.77 o 
 -10   2   6    16994.85    16577.89    819.04 o 
  -9   2   6     3335.51     3244.52    294.43 o 
  -8   2   6     3700.50     3306.09    287.11 o 
  -7   2   6    23728.27    23079.62    696.99 o 
  -6   2   6    23493.55    24515.04    651.12 o 
  -5   2   6    75311.98    74421.59   1459.09 o 
  -4   2   6    10399.95    10362.59    353.61 o 
  -3   2   6    43987.26    43669.57    917.06 o 
  -2   2   6     9097.40     8892.45    408.17 o 
  -1   2   6    34270.01    35038.85    740.27 o 
   0   2   6    41746.53    41158.83    837.80 o 
   1   2   6    38333.36    39735.20    758.00 o 
   2   2   6     8988.32     8716.14    333.01 o 
   3   2   6    43310.20    42967.40    809.40 o 
   4   2   6    10953.62    11118.24    398.37 o 
   5   2   6    81552.19    79662.88   3045.13 o 
   6   2   6    25176.42    26551.23    769.86 o 
   7   2   6    26060.73    24035.22    781.87 o 
   8   2   6     4405.50     4234.41    334.63 o 
   9   2   6     3530.36     3422.25    331.04 o 
  10   2   6    18020.96    19241.63    972.59 o 
  11   2   6    11362.29    12198.60   1109.27 o 
  12   2   6     2421.06     2009.23    400.64 o 
  13   2   6     1391.04     1901.52    439.66 o 
  14   2   6     2039.77     1284.87    427.14 o 
  15   2   6     1158.59     1076.57    373.72 o 
 -14   3   6      498.20     1055.63    373.53 o 
 -13   3   6      996.98      856.52    255.72 o 
 -12   3   6     6710.83     6871.53    757.36 o 
 -11   3   6     1086.16     1272.38    259.60 o 
 -10   3   6     7528.24     7142.87    505.84 o 
  -9   3   6     2860.10     2711.75    261.10 o 
  -8   3   6     8691.88     9023.89    445.44 o 
  -7   3   6     9724.32     8965.86    418.08 o 
  -6   3   6    25246.22    24375.07    650.56 o 
  -5   3   6     4209.47     4296.99    239.54 o 
  -4   3   6    34423.29    33143.32    727.96 o 
  -3   3   6     3589.95     3391.44    218.77 o 
  -2   3   6    10472.15     9813.20    397.58 o 
  -1   3   6     4316.71     4103.53    254.03 o 
   0   3   6      405.34      400.61     88.85 o 
   1   3   6     2236.21     2042.59    139.87 o 
   2   3   6     8117.59     7574.13    299.78 o 
   3   3   6     3860.07     3603.77    268.98 o 
   4   3   6    36552.68    36630.21    879.58 o 
   5   3   6     3672.33     3641.72    271.51 o 
   6   3   6    27407.90    27157.52    784.07 o 
   7   3   6     9102.19     8758.56    467.42 o 
   8   3   6     9880.39    10023.20    509.30 o 
   9   3   6     3297.57     3467.42    336.56 o 
  10   3   6     7928.75     8538.27    605.66 o 
  11   3   6     1202.26      805.62    358.45 o 
  12   3   6     7344.18     7646.88    916.07 o 
  13   3   6      965.56      873.24    413.15 o 
  14   3   6      847.63     1118.99    320.29 o 
 -14   4   6      470.47      325.77    367.97 o 
 -13   4   6     3683.99     4331.20    608.64 o 
 -12   4   6      853.99     1080.83    231.03 o 
 -11   4   6     4475.01     4373.94    477.74 o 
 -10   4   6     1053.18      850.99    187.09 o 
  -9   4   6     3927.63     3830.29    329.92 o 
  -8   4   6     7738.68     8446.52    426.33 o 
  -7   4   6    10440.17     9872.07    406.88 o 
  -6   4   6     8113.90     7891.08    373.06 o 
  -5   4   6    13929.72    13450.35    465.57 o 
  -4   4   6     3925.58     3407.69    262.38 o 
  -3   4   6    26976.91    26315.39    580.15 o 
  -2   4   6     1078.91     1094.74     91.90 o 
  -1   4   6    23859.76    23644.30    784.59 o 
   0   4   6    15930.88    14215.01    528.82 o 
   1   4   6    26638.34    26145.01    751.27 o 
   2   4   6     1844.01     1966.11    146.35 o 
   3   4   6    26752.30    26492.91    651.36 o 
   4   4   6     2868.54     3167.13    237.09 o 
   5   4   6    17176.13    16634.70    603.54 o 
   6   4   6     6633.37     6178.29    389.62 o 
   7   4   6    11636.18    11377.04    497.58 o 
   8   4   6     6260.72     6825.71    458.49 o 
   9   4   6     3419.88     3431.13    395.44 o 
  10   4   6      550.36      522.90    252.90 o 
  11   4   6     5175.04     4525.51    518.92 o 
  12   4   6      903.99      851.13    242.04 o 
  13   4   6     3733.83     3292.26    580.69 o 
  14   4   6      301.34      347.17    259.47 o 
 -14   5   6     3789.56     3571.81    487.07 o 
 -13   5   6      324.48      673.26    258.82 o 
 -12   5   6     4859.36     5041.93    660.24 o 
 -11   5   6     1220.90     1382.04    280.21 o 
 -10   5   6     1239.37     1326.45    248.20 o 
  -9   5   6      946.40     1067.26    171.66 o 
  -8   5   6    12358.40    12861.38    548.10 o 
  -7   5   6     7658.59     7930.03    375.63 o 
  -6   5   6     9129.50     9060.71    402.87 o 
  -5   5   6     2686.36     2916.60    205.58 o 
  -4   5   6     9681.10     9576.76    323.46 o 
  -3   5   6     6421.17     5911.33    345.46 o 
  -2   5   6      277.69      326.06     71.36 o 
  -1   5   6    17260.14    16984.24    602.90 o 
   0   5   6     4093.04     4312.20    212.35 o 
   1   5   6    15499.55    15547.11    575.76 o 
   2   5   6      165.05      276.64    115.80 o 
   3   5   6     6732.31     6509.62    327.38 o 
   4   5   6    13217.92    13463.24    440.48 o 
   5   5   6     2393.77     2124.43    197.22 o 
   6   5   6     6626.54     6928.35    389.11 o 
   7   5   6     7531.74     8222.06    452.56 o 
   8   5   6    12197.40    13226.15    633.72 o 
   9   5   6      946.78     1043.06    193.51 o 
  10   5   6     1549.64     1611.45    355.41 o 
  11   5   6     1499.86     1461.78    362.01 o 
  12   5   6     4737.14     4746.49    659.43 o 
  13   5   6      566.13      736.34    256.66 o 
  14   5   6     3575.02     2512.10    516.37 o 
 -14   6   6      554.53      421.71    390.61 o 
 -13   6   6     7542.09     8261.83    922.07 o 
 -12   6   6      578.89      612.67    212.97 o 
 -11   6   6     2654.38     1701.07    608.24 o 
 -10   6   6      630.37      745.03    263.67 o 
  -9   6   6     2247.32     2402.89    248.09 o 
  -8   6   6     4661.05     4624.67    334.75 o 
  -7   6   6     5103.41     5438.24    340.49 o 
  -6   6   6     7437.42     7373.43    388.32 o 
  -5   6   6     6391.49     6561.77    342.00 o 
  -4   6   6     7558.78     7517.10    327.17 o 
  -3   6   6      988.69      826.34    121.69 o 
  -2   6   6     9752.25     8643.93    288.54 o 
  -1   6   6     6803.47     6282.81    344.47 o 
   0   6   6    11316.26    11306.99    326.72 o 
   1   6   6     8423.53     7919.06    340.24 o 
   2   6   6    11468.58    10454.41    371.75 o 
   3   6   6     1269.06     1182.73    145.47 o 
   4   6   6     5826.16     5445.35    259.46 o 
   5   6   6     3573.72     3596.48    223.39 o 
   6   6   6     7437.47     7755.75    383.59 o 
   7   6   6     4677.47     4773.04    364.92 o 
   8   6   6     4714.98     4481.78    358.80 o 
   9   6   6     2185.66     2060.95    281.70 o 
  10   6   6     1013.89      877.75    226.64 o 
  11   6   6     2946.28     3360.13    456.44 o 
  12   6   6      901.27     1357.20    392.32 o 
  13   6   6     7097.46     8144.24    823.88 o 
  14   6   6      492.41      585.33    204.20 o 
 -14   7   6      825.42      745.88    255.48 o 
 -13   7   6     1526.54     1330.84    376.22 o 
 -12   7   6     6156.92     6557.38    717.14 o 
 -11   7   6     1085.13     1315.62    301.76 o 
 -10   7   6      270.91      685.86    218.86 o 
  -9   7   6     4704.91     5007.97    421.73 o 
  -8   7   6     3776.10     3664.89    326.33 o 
  -7   7   6     2977.60     3251.65    275.28 o 
  -6   7   6    13527.77    13648.03    607.67 o 
  -5   7   6    13546.31    14361.75    533.62 o 
  -4   7   6     2157.74     2448.93    204.23 o 
  -3   7   6     1144.39     1196.71    136.28 o 
  -2   7   6     5988.86     6184.82    280.75 o 
  -1   7   6     2155.23     2056.48    148.69 o 
   0   7   6    41843.00    44153.24    891.70 o 
   1   7   6     3695.94     3653.58    278.02 o 
   2   7   6     7202.97     8044.83    357.40 o 
   3   7   6     1795.38     1608.43    171.02 o 
   4   7   6     1181.15     1410.08    121.41 o 
   5   7   6    12126.23    12523.41    496.19 o 
   6   7   6    13020.08    12846.05    472.96 o 
   7   7   6     3318.48     3135.32    292.04 o 
   8   7   6     3300.13     3069.66    271.18 o 
   9   7   6     5537.27     6374.84    449.28 o 
  10   7   6      297.43      569.19    239.68 o 
  11   7   6     1338.40     1281.36    261.97 o 
  12   7   6     5424.02     5325.99    611.42 o 
  13   7   6     1604.77     1972.73    568.22 o 
  14   7   6      877.48      790.70    217.17 o 
 -13   8   6      971.00     1251.23    387.04 o 
 -12   8   6     6848.59     7595.69    736.68 o 
 -11   8   6     4798.80     5144.75    689.80 o 
 -10   8   6      302.09      301.51    243.24 o 
  -9   8   6      104.69      338.80    209.27 o 
  -8   8   6     3708.78     3997.21    347.51 o 
  -7   8   6     8573.04     8475.93    482.73 o 
  -6   8   6     9450.59     9884.80    475.23 o 
  -5   8   6    15738.69    15630.68    558.20 o 
  -4   8   6     8223.63     8590.02    377.39 o 
  -3   8   6     1541.05     1469.32    134.87 o 
  -2   8   6    19887.04    20366.52    460.19 o 
  -1   8   6    23417.47    24706.03    568.61 o 
   0   8   6     3649.12      249.39    975.45 o 
   1   8   6    25885.61    26659.93    708.44 o 
   2   8   6    21479.21    22960.89    654.96 o 
   3   8   6     1337.03     1205.41    150.77 o 
   4   8   6     7567.27     7328.99    296.31 o 
   5   8   6    13884.04    14852.97    547.36 o 
   6   8   6     8636.14     9244.26    378.42 o 
   7   8   6     7718.68     8127.47    425.64 o 
   8   8   6     4989.34     5509.92    400.51 o 
   9   8   6      114.39      292.36    133.51 o 
  10   8   6      391.62      248.53    170.69 o 
  11   8   6     4730.75     4328.36    554.32 o 
  12   8   6     6008.81     7376.63    645.96 o 
  13   8   6      773.07      913.41    245.09 o 
 -13   9   6     2994.37     2888.43    442.04 o 
 -12   9   6     3788.40     3736.72    683.18 o 
 -11   9   6     6703.06     6889.19    756.16 o 
 -10   9   6      140.36      554.86    174.80 o 
  -9   9   6     3036.51     3007.97    351.05 o 
  -8   9   6     6878.04     7404.67    412.84 o 
  -7   9   6     8278.39     7767.47    487.60 o 
  -6   9   6    12985.21    13513.17    656.23 o 
  -5   9   6    22085.85    23195.97    719.88 o 
  -4   9   6     4233.44     4540.32    251.24 o 
  -3   9   6     8286.76     8415.96    353.07 o 
  -2   9   6    18241.63    17178.26    548.78 o 
  -1   9   6    15834.09    15492.54    466.54 o 
   0   9   6    29787.30    30321.46    868.07 o 
   1   9   6    15896.66    15459.96    526.49 o 
   2   9   6    17136.10    16448.56    647.46 o 
   3   9   6     8941.40     9334.48    517.89 o 
   4   9   6     4540.31     4641.29    226.47 o 
   5   9   6    22181.06    23284.31    936.06 o 
   6   9   6    11873.06    12855.28    510.75 o 
   7   9   6     8257.99     8168.94    423.88 o 
   8   9   6     6564.35     6991.85    415.10 o 
   9   9   6     3087.57     3384.89    331.59 o 
  10   9   6      207.68      324.51    170.09 o 
  11   9   6     5261.28     4949.96    732.80 o 
  12   9   6     3975.52     4482.78    625.18 o 
  13   9   6     2620.43     1972.76   1654.97 o 
 -13  10   6     1149.82      700.46    249.10 o 
 -12  10   6     7471.02     7336.49    700.36 o 
 -11  10   6     2871.24     3234.95    482.26 o 
 -10  10   6      473.01      821.59    220.59 o 
  -9  10   6     3082.22     3214.97    370.40 o 
  -8  10   6     5481.48     5603.05    477.14 o 
  -7  10   6    11660.98    11843.30    575.08 o 
  -6  10   6     8207.78     9068.48    489.64 o 
  -5  10   6    15317.91    15113.78    541.10 o 
  -4  10   6    13081.73    14058.57    448.30 o 
  -3  10   6      784.01      990.03     86.87 o 
  -2  10   6    24791.37    25572.26    753.37 o 
  -1  10   6    27912.97    29185.61    980.22 o 
   0  10   6     1445.07     1569.79    150.90 o 
   1  10   6    26660.47    27740.34    964.33 o 
   2  10   6    24008.02    23675.74    833.19 o 
   3  10   6      490.90      327.15     71.54 o 
   4  10   6    12797.27    12781.75    439.74 o 
   5  10   6    15753.53    15851.41    590.11 o 
   6  10   6     8508.25     9088.67    392.65 o 
   7  10   6    12012.02    12942.22    508.02 o 
   8  10   6     5037.59     4573.59    582.56 o 
   9  10   6     2625.82     2144.15    369.05 o 
  10  10   6      183.83      104.55    147.56 o 
  11  10   6     3321.76     3113.70    540.07 o 
  12  10   6     7166.33     7848.48    910.29 o 
  13  10   6     1210.30     1094.53    336.18 o 
 -12  11   6     1785.38     1905.29    350.38 o 
 -11  11   6     5949.86     5497.25    549.05 o 
 -10  11   6      673.77      642.61    175.28 o 
  -9  11   6      352.34      596.81    151.85 o 
  -8  11   6     7184.79     7412.27    422.70 o 
  -7  11   6      430.60      574.88    120.80 o 
  -6  11   6    18947.79    20459.49    693.02 o 
  -5  11   6    16476.49    17644.51    589.69 o 
  -4  11   6     6546.59     6427.26    275.68 o 
  -3  11   6     4137.80     4427.87    265.65 o 
  -2  11   6    11411.24    11242.07    372.41 o 
  -1  11   6     8475.14     8725.60    391.83 o 
   0  11   6    24456.05    25842.87    829.91 o 
   1  11   6     7680.41     8368.95    386.66 o 
   2  11   6    10133.77     9593.52    419.00 o 
   3  11   6     3473.18     3221.14    173.04 o 
   4  11   6     7207.44     6994.18    308.95 o 
   5  11   6    18353.90    18311.31    926.52 o 
   6  11   6    20669.31    22796.06    753.10 o 
   7  11   6      286.89      312.89    107.73 o 
   8  11   6     6659.42     6842.09    476.50 o 
   9  11   6      508.51      677.51    214.59 o 
  10  11   6      822.84      594.84    217.99 o 
  11  11   6     5642.67     5093.73    662.41 o 
  12  11   6     2130.75     1752.34    325.98 o 
 -12  12   6     2274.21     1815.22    313.45 o 
 -11  12   6     1902.06     1451.77    257.64 o 
 -10  12   6     1369.72     1034.58    227.88 o 
  -9  12   6      351.38      496.79    158.16 o 
  -8  12   6      553.74      624.54    144.76 o 
  -7  12   6    12660.71    12995.41    601.42 o 
  -6  12   6     2238.14     2254.60    247.40 o 
  -5  12   6    21427.95    23474.37    679.12 o 
  -4  12   6     8676.91     9877.50    425.14 o 
  -3  12   6     3004.16     2966.95    232.79 o 
  -2  12   6    12370.40    12315.10    431.59 o 
  -1  12   6    23293.47    25272.34    923.60 o 
   0  12   6     1539.60     1558.49    154.65 o 
   1  12   6    22953.07    24401.45    894.33 o 
   2  12   6    11819.18    11858.65    521.17 o 
   3  12   6     3708.72     3756.49    229.13 o 
   4  12   6     8877.36     8799.32    419.53 o 
   5  12   6    22680.26    24238.45   1116.27 o 
   6  12   6     2602.32     2608.19    241.75 o 
   7  12   6    13305.24    13880.61    689.52 o 
   8  12   6      454.68      659.70    181.86 o 
   9  12   6      382.59      623.05    162.92 o 
  10  12   6     1189.33     1574.11    406.30 o 
  11  12   6     2266.09     2465.89    455.88 o 
  12  12   6     2330.40     1527.85    457.49 o 
 -11  13   6     1177.84      639.87    191.53 o 
 -10  13   6     3343.86     3348.43    454.36 o 
  -9  13   6      942.79      792.36    187.01 o 
  -8  13   6      856.02      598.73    150.64 o 
  -7  13   6      483.76      365.95    132.86 o 
  -6  13   6    23388.03    24320.22    852.04 o 
  -5  13   6     5735.05     6010.71    308.79 o 
  -4  13   6     5735.27     6266.67    330.30 o 
  -3  13   6     8779.63     9407.69    351.84 o 
  -2  13   6     2885.02     2871.31    124.29 o 
  -1  13   6     4018.19     4262.81    300.94 o 
   0  13   6    32760.86    34201.71   1191.26 o 
   1  13   6     4167.79     4333.99    302.57 o 
   2  13   6     3360.69     3034.78    342.80 o 
   3  13   6     8240.83     8006.02    512.33 o 
   4  13   6     6002.95     6141.85    257.08 o 
   5  13   6     5511.56     5979.44    342.35 o 
   6  13   6    22807.09    24115.41    882.74 o 
   7  13   6      592.22      381.94    159.12 o 
   8  13   6     1142.84      991.63    202.92 o 
   9  13   6      858.94     1193.16    497.61 o 
  10  13   6     3613.08     3874.97    633.53 o 
  11  13   6     1089.76      592.28    304.78 o 
 -11  14   6     1827.37     1688.55    309.66 o 
 -10  14   6      757.49      580.73    250.59 o 
  -9  14   6      158.07      507.82    176.78 o 
  -8  14   6      752.23      608.76    185.78 o 
  -7  14   6     3185.68     3338.26    391.26 o 
  -6  14   6     1328.24     1237.50    258.73 o 
  -5  14   6     8898.72     9594.14    481.29 o 
  -4  14   6     3663.98     3965.08    271.18 o 
  -3  14   6     5098.01     5127.73    268.23 o 
  -2  14   6     7452.26     8021.13    360.20 o 
  -1  14   6     7650.78     8551.89    390.80 o 
   0  14   6     2436.12     2531.32    234.26 o 
   1  14   6     7631.22     7969.96    386.04 o 
   2  14   6     7291.69     7714.00    364.20 o 
   3  14   6     5195.60     5119.06    355.44 o 
   4  14   6     4176.93     4194.39    276.01 o 
   5  14   6     8110.32     8401.63    394.56 o 
   6  14   6     1200.07      920.71    118.06 o 
   7  14   6     3165.47     3180.37    305.37 o 
   8  14   6      749.87      654.68    224.06 o 
   9  14   6      164.78      385.44    237.77 o 
  10  14   6      872.40     1205.84    443.71 o 
  11  14   6     1619.61     1125.73    466.14 o 
 -10  15   6     1840.92     1905.92    420.31 o 
  -9  15   6      652.33      736.48    256.70 o 
  -8  15   6      613.20      563.54    161.87 o 
  -7  15   6      879.73      585.74    133.46 o 
  -6  15   6     2217.64     1807.81    174.13 o 
  -5  15   6     1650.11     1406.65    196.08 o 
  -4  15   6     9879.65    10428.28    638.47 o 
  -3  15   6     2674.65     2750.96    166.02 o 
  -2  15   6     2812.93     2834.97    274.12 o 
  -1  15   6     8933.42     8851.55    461.78 o 
   0  15   6     1651.46     1623.80    216.69 o 
   1  15   6     8873.45     9051.61    476.15 o 
   2  15   6     2422.75     2001.38    238.30 o 
   3  15   6     2844.02     3140.50    328.05 o 
   4  15   6     9070.26     9260.32    424.01 o 
   5  15   6     2154.96     2256.12    271.19 o 
   6  15   6     2491.69     1905.71    209.76 o 
   7  15   6      954.45      673.08    124.80 o 
   8  15   6      538.88      638.14    237.73 o 
   9  15   6      842.65     1146.25    442.42 o 
  10  15   6     1331.50     1577.69    378.67 o 
  -9  16   6      140.77      161.01    274.50 o 
  -8  16   6      693.43      772.98    287.37 o 
  -7  16   6      408.71      794.69    359.59 o 
  -6  16   6     2207.21     2462.77    408.36 o 
  -5  16   6     1474.41     2015.16    347.82 o 
  -4  16   6      899.92      788.25    229.07 o 
  -3  16   6     7886.39     8671.81    628.48 o 
  -2  16   6     2421.06     2216.56    248.98 o 
  -1  16   6     2233.81     2219.58    252.95 o 
   0  16   6     8669.83     8167.11    537.73 o 
   1  16   6     2309.67     2287.67    290.89 o 
   2  16   6     2931.92     3201.41    390.39 o 
   3  16   6     7055.12     7541.00    489.91 o 
   4  16   6      939.68      750.37    125.35 o 
   5  16   6     1092.12      727.96    200.47 o 
   6  16   6     2736.92     2934.06    425.56 o 
   7  16   6      249.50      285.76    152.41 o 
   8  16   6      910.69     1077.00    259.96 o 
   9  16   6       59.79      617.82    219.66 o 
  -8  17   6      358.62      406.43    304.20 o 
  -7  17   6     1869.70     1772.65    328.83 o 
  -6  17   6      929.69      629.40    339.34 o 
  -5  17   6     1117.93     1247.57    360.71 o 
  -4  17   6     4637.34     4188.13    314.75 o 
  -3  17   6       59.38      260.35    100.43 o 
  -2  17   6     1545.50     1684.05    262.81 o 
  -1  17   6     3811.48     3857.33    511.23 o 
   0  17   6     2172.47     2042.14    312.26 o 
   1  17   6     4080.58     4318.85    411.63 o 
   2  17   6     1605.72     1329.10    201.80 o 
   3  17   6      336.03      397.61    191.97 o 
   4  17   6     3997.91     3674.76    377.44 o 
   5  17   6     1314.37      936.49    205.87 o 
   6  17   6      390.91      460.20    224.76 o 
   7  17   6     2270.30     2053.17    468.75 o 
   8  17   6      215.06      665.07    251.61 o 
  -7  18   6      596.29      687.36    304.57 o 
  -6  18   6      762.36      789.99    328.70 o 
  -5  18   6     1285.76     1351.60    438.50 o 
  -4  18   6      584.91      700.27    209.50 o 
  -3  18   6     2955.18     3458.16    613.60 o 
  -2  18   6      400.11      522.60    200.77 o 
  -1  18   6     1656.94     1287.59    396.17 o 
   0  18   6     4716.65     4701.82    474.63 o 
   1  18   6     1517.63     1739.94    297.47 o 
   2  18   6      405.62      450.74    216.12 o 
   3  18   6     2511.80     2350.41    515.26 o 
   4  18   6      856.47      594.59    200.51 o 
   5  18   6      996.46      980.94    280.74 o 
   6  18   6      981.23      943.88    257.70 o 
   7  18   6      392.65      672.92    231.79 o 
  -6  19   6      831.20      858.54    373.55 o 
  -5  19   6      397.27     1137.55    381.14 o 
  -4  19   6     1660.95     1679.83    933.83 o 
  -3  19   6     2590.47     2889.82    501.27 o 
  -2  19   6     1000.88      535.08    334.21 o 
  -1  19   6      682.94      635.03    265.57 o 
   0  19   6     3657.00     3744.15    491.69 o 
   1  19   6      807.21      615.24    172.75 o 
   2  19   6      741.26      580.87    227.98 o 
   3  19   6     2658.84     2710.74    424.42 o 
   4  19   6     1182.89      885.29    361.97 o 
   5  19   6      442.72      593.12    379.35 o 
   6  19   6      705.04      793.71    566.11 o 
  -4  20   6     2605.85     2326.37    919.15 o 
  -3  20   6     1462.39     1498.17    311.59 o 
  -1  20   6      966.77      964.14    408.55 o 
   1  20   6      849.11     1424.75    580.13 o 
   2  20   6     1687.84     1116.28    749.01 o 
   3  20   6     1109.31     1000.69    362.39 o 
   4  20   6     2514.56     1435.46    408.35 o 
   1   0   7    24214.47    24828.65    719.40 o 
   2   0   7    27303.12    27195.93    799.33 o 
   3   0   7    33293.51    31859.55    762.61 o 
   4   0   7    92181.59    91459.16   1807.72 o 
   5   0   7    13003.05    12966.71    443.60 o 
   6   0   7    21942.64    22265.83    653.16 o 
   7   0   7      138.38      471.83    125.03 o 
   8   0   7     6452.27     6255.37    380.72 o 
   9   0   7    12785.52    13094.34    621.78 o 
  10   0   7     8882.48    10142.45    664.48 o 
  11   0   7     2633.75     2855.49    325.82 o 
  12   0   7      441.78      703.48    246.66 o 
  13   0   7     1544.16     1738.66    401.52 o 
  14   0   7       91.84      556.93    275.87 o 
 -14   1   7     1680.50     1404.78    317.29 o 
 -13   1   7      242.79      420.31    297.81 o 
 -12   1   7      210.50      469.58    270.21 o 
 -11   1   7     6168.96     6732.03    565.16 o 
 -10   1   7    10531.43    10341.43    627.74 o 
  -9   1   7     2805.01     2784.23    300.09 o 
  -8   1   7     5881.78     5811.36    442.74 o 
  -7   1   7     5063.91     5038.34    321.35 o 
  -6   1   7     6292.48     6411.85    361.14 o 
  -5   1   7    16220.73    16243.26    520.55 o 
  -4   1   7    32039.08    31047.70    801.42 o 
  -3   1   7    74899.86    76032.76   1480.51 o 
  -2   1   7    15347.28    15095.74    490.00 o 
  -1   1   7      250.28      274.80     75.95 o 
   0   1   7        3.17       92.81     59.23 o 
   1   1   7      400.25      391.29     70.75 o 
   2   1   7    13865.46    13318.18    560.82 o 
   3   1   7    69650.70    67846.91   1194.50 o 
   4   1   7    29324.05    27594.21    683.86 o 
   5   1   7    16256.77    16524.41    595.51 o 
   6   1   7     5963.71     5873.23    341.45 o 
   7   1   7     5415.03     5051.18    313.14 o 
   8   1   7     4426.72     4543.64    368.01 o 
   9   1   7     1975.44     2082.37    225.81 o 
  10   1   7     9431.37     9372.22    648.59 o 
  11   1   7     6900.83     6697.06    699.81 o 
  12   1   7      186.87      386.67    258.10 o 
  13   1   7      358.44      600.63    231.78 o 
  14   1   7     1692.49     2171.13    433.26 o 
 -14   2   7      492.89      513.02    379.68 o 
 -13   2   7      841.54      711.17    302.56 o 
 -12   2   7       29.93      335.18    260.66 o 
 -11   2   7     6581.39     6751.62    583.81 o 
 -10   2   7     6188.67     6842.55    497.85 o 
  -9   2   7    19921.42    19741.34    745.77 o 
  -8   2   7       61.09      474.68    126.71 o 
  -7   2   7      869.11      786.40    142.63 o 
  -6   2   7    19586.22    19666.42    604.99 o 
  -5   2   7     9907.87    10082.06    391.52 o 
  -4   2   7    47750.83    44966.56   1148.84 o 
  -3   2   7    49507.98    48995.42   1116.38 o 
  -2   2   7     7231.97     6990.22    367.23 o 
  -1   2   7      967.75      590.48     85.62 o 
   0   2   7    26533.04    26498.30    764.40 o 
   1   2   7     1508.04     1400.37    131.25 o 
   2   2   7     6783.70     6830.79    304.45 o 
   3   2   7    39838.40    39080.18    810.46 o 
   4   2   7    46980.24    46439.72   1014.04 o 
   5   2   7     7965.66     7963.62    372.01 o 
   6   2   7    21022.24    22238.18    713.16 o 
   7   2   7     1698.28     1449.35    218.39 o 
   8   2   7      107.92      358.71    136.89 o 
   9   2   7    16568.54    16878.17    752.46 o 
  10   2   7     5883.63     6705.89    559.35 o 
  11   2   7     5393.81     5921.71    690.33 o 
  12   2   7       36.49      349.66    297.27 o 
  13   2   7     1438.47     1304.60    304.37 o 
  14   2   7      429.40      679.46    489.57 o 
 -14   3   7     6963.03     7408.92    787.03 o 
 -13   3   7     2532.61     2536.82    510.88 o 
 -12   3   7      163.83       16.85    219.36 o 
 -11   3   7      553.98      461.61    398.18 o 
 -10   3   7    14336.95    16108.87    913.75 o 
  -9   3   7     3463.19     3422.36    293.20 o 
  -8   3   7    12929.02    12904.70    601.30 o 
  -7   3   7     4471.12     4100.86    267.81 o 
  -6   3   7     1488.22     1376.92    167.23 o 
  -5   3   7    18895.02    18532.27    496.88 o 
  -4   3   7    23000.40    22799.36    608.55 o 
  -3   3   7    35775.98    35287.36    850.68 o 
  -2   3   7    56199.11    55973.44   1108.42 o 
  -1   3   7     7620.86     7323.67    332.62 o 
   0   3   7     1079.54      783.67     90.42 o 
   1   3   7     8965.39     8726.38    328.76 o 
   2   3   7    55557.74    54380.60    988.69 o 
   3   3   7    33720.60    32635.15    695.23 o 
   4   3   7    22097.77    20804.01    695.53 o 
   5   3   7    16911.88    16899.78    593.45 o 
   6   3   7     1344.15     1390.30    145.67 o 
   7   3   7     4994.21     4925.28    341.47 o 
   8   3   7    12859.69    12640.46    628.27 o 
   9   3   7     4068.75     4161.73    412.76 o 
  10   3   7    13391.33    13798.77    874.44 o 
  11   3   7      509.97      404.69    208.60 o 
  12   3   7      128.29      740.74    337.82 o 
  13   3   7     2183.95     2242.92    481.51 o 
  14   3   7     7432.35     7537.20    807.03 o 
 -14   4   7     2329.24     1676.83    413.09 o 
 -13   4   7     2436.82     1990.32    414.42 o 
 -12   4   7      964.67      788.66    232.08 o 
 -11   4   7      795.55      673.61    161.08 o 
 -10   4   7     2534.99     2076.25    276.99 o 
  -9   4   7    19610.65    20676.46    853.88 o 
  -8   4   7     7315.48     7317.16    397.72 o 
  -7   4   7    12775.75    13069.02    513.78 o 
  -6   4   7    11825.00    11074.32    501.03 o 
  -5   4   7    26050.80    25671.53    641.06 o 
  -4   4   7    15000.40    14494.87    416.13 o 
  -3   4   7    34397.79    33290.23    761.95 o 
  -2   4   7    14433.79    15031.96    449.80 o 
  -1   4   7    49202.30    48956.28   1026.48 o 
   0   4   7     3932.26     4113.16    222.07 o 
   1   4   7    47917.27    48520.25    859.09 o 
   2   4   7    14082.89    14376.41    399.49 o 
   3   4   7    35138.23    34453.40    813.05 o 
   4   4   7    11709.47    11339.54    442.21 o 
   5   4   7    23037.19    22780.48    670.05 o 
   6   4   7    11762.68    11477.48    552.41 o 
   7   4   7    11842.62    11460.71    497.99 o 
   8   4   7     8123.18     8299.17    476.41 o 
   9   4   7    19072.37    18621.33    895.77 o 
  10   4   7     2831.50     3156.14    630.45 o 
  11   4   7      701.91      825.31    312.75 o 
  12   4   7      719.19      572.40    220.20 o 
  13   4   7     3064.54     4146.50    614.03 o 
  14   4   7     2044.52     2325.44    475.87 o 
 -14   5   7     5805.80     6595.87   1129.92 o 
 -13   5   7     1812.76     1346.14    285.48 o 
 -12   5   7     1735.55     1543.12    323.61 o 
 -11   5   7      331.86      540.11    231.58 o 
 -10   5   7     9612.58    10349.10    632.32 o 
  -9   5   7     5937.30     6467.08    404.63 o 
  -8   5   7    22809.51    23647.55    824.53 o 
  -7   5   7     9320.24     9594.10    433.92 o 
  -6   5   7     2050.62     2234.82    196.11 o 
  -5   5   7    16804.28    17080.53    516.88 o 
  -4   5   7    37214.22    37311.22    812.86 o 
  -3   5   7     3753.18     3728.76    223.54 o 
  -2   5   7    73380.99    72001.05   1534.18 o 
  -1   5   7     9553.52     8386.24    331.69 o 
   0   5   7     2644.39     2916.86    195.82 o 
   1   5   7    11860.22    11156.27    334.93 o 
   2   5   7    69895.79    69636.08   1482.89 o 
   3   5   7     3154.85     3019.63    222.65 o 
   4   5   7    38315.52    38336.52    923.35 o 
   5   5   7    15370.21    16451.91    557.59 o 
   6   5   7     1902.51     2299.75    238.81 o 
   7   5   7    10173.13    10242.20    584.08 o 
   8   5   7    20566.59    21820.70    869.86 o 
   9   5   7     6995.78     7296.68    542.78 o 
  10   5   7     6814.12     8173.47    740.12 o 
  11   5   7      207.98      451.03    183.75 o 
  12   5   7     1998.08     2638.50    541.76 o 
  13   5   7     1465.62     1188.67    306.59 o 
  14   5   7     5979.39     7216.10    754.02 o 
 -14   6   7     2364.30     1844.32    384.15 o 
 -13   6   7     5911.80     5335.91    747.45 o 
 -12   6   7      545.04      516.57    294.25 o 
 -11   6   7      640.46      568.20    163.65 o 
 -10   6   7     2056.44     1547.50    264.95 o 
  -9   6   7    22861.92    23891.55    862.23 o 
  -8   6   7    12067.93    12414.45    554.70 o 
  -7   6   7    12198.06    12611.51    505.46 o 
  -6   6   7     7548.21     7886.38    346.33 o 
  -5   6   7    12857.14    13491.42    463.51 o 
  -4   6   7     8681.20     8682.73    367.68 o 
  -3   6   7    88742.98    88951.27   1786.31 o 
  -2   6   7     2802.52     2693.38    214.26 o 
  -1   6   7     9841.69     9537.20    355.22 o 
   0   6   7       34.72      195.05     50.11 o 
   1   6   7     8491.95     8650.89    299.36 o 
   2   6   7     1182.19     1157.30    132.93 o 
   3   6   7    89243.56    91318.85   2102.96 o 
   4   6   7     7649.44     7850.17    301.71 o 
   5   6   7    14097.30    14870.39    458.24 o 
   6   6   7     7487.96     7479.05    381.08 o 
   7   6   7    11116.18    11228.18    569.90 o 
   8   6   7    13009.48    13162.62    637.01 o 
   9   6   7    20676.50    23258.02   1057.32 o 
  10   6   7     1565.29     1973.82    365.85 o 
  11   6   7      949.02     1011.66    266.07 o 
  12   6   7      287.08       24.55    282.88 o 
  13   6   7     5847.08     5548.49   1263.41 o 
  14   6   7     2319.51     1724.96    581.91 o 
 -14   7   7     4163.33     3811.52    816.04 o 
 -13   7   7     1059.72      931.69    290.23 o 
 -12   7   7     3048.95     2892.85    436.35 o 
 -11   7   7      556.34      265.23    214.43 o 
 -10   7   7     4812.63     4929.18    533.03 o 
  -9   7   7     6777.08     6481.37    492.38 o 
  -8   7   7    16074.00    16124.94    759.95 o 
  -7   7   7     9387.71     9302.69    491.72 o 
  -6   7   7     4265.73     4623.64    297.74 o 
  -5   7   7     1372.62     1047.73    148.91 o 
  -4   7   7    25761.99    26150.17    717.27 o 
  -3   7   7     4032.07     3853.82    240.84 o 
  -2   7   7    51330.45    52429.52   1101.48 o 
  -1   7   7    23109.25    23877.22    563.87 o 
   0   7   7      171.29      364.81     57.75 o 
   1   7   7    21097.96    22255.95    618.13 o 
   2   7   7    49560.71    53835.81   1419.49 o 
   3   7   7     3500.84     3792.44    284.82 o 
   4   7   7    25418.35    26072.49    657.98 o 
   5   7   7     1338.78     1534.39    135.07 o 
   6   7   7     4263.52     4357.40    330.72 o 
   7   7   7     9530.45    10234.42    485.35 o 
   8   7   7    13562.52    14017.80    665.41 o 
   9   7   7     6173.61     6617.26    540.29 o 
  10   7   7     5604.57     5785.77    499.30 o 
  11   7   7      410.57      741.77    210.12 o 
  12   7   7     3410.68     3036.28    588.28 o 
  13   7   7      920.52      717.17    230.03 o 
  14   7   7     3660.96     3596.67    554.57 o 
 -13   8   7     2275.97     2012.79    386.86 o 
 -12   8   7      441.81      722.52    281.24 o 
 -11   8   7     1631.62     1710.65    326.89 o 
 -10   8   7     1176.17     1082.10    228.35 o 
  -9   8   7     9205.45     8958.85    629.12 o 
  -8   8   7    10652.79    11186.28    533.49 o 
  -7   8   7     6213.51     6320.42    441.51 o 
  -6   8   7     3734.67     3823.42    303.41 o 
  -5   8   7    10347.58    10789.59    432.41 o 
  -4   8   7     1084.60     1031.43    109.34 o 
  -3   8   7    23148.92    24144.82    663.39 o 
  -2   8   7    15819.99    15783.39    474.97 o 
  -1   8   7    12840.52    11905.07    348.19 o 
   0   8   7     2434.27     2501.37    145.49 o 
   1   8   7    11607.31    10626.04    418.02 o 
   2   8   7    13719.66    13557.35    507.70 o 
   3   8   7    23442.29    24525.54    838.74 o 
   4   8   7     1478.40     1711.64    195.34 o 
   5   8   7    10244.89    10108.19    337.88 o 
   6   8   7     3547.63     3323.63    233.91 o 
   7   8   7     5625.87     6112.58    347.02 o 
   8   8   7    10607.34    11035.63    633.16 o 
   9   8   7     9274.47    10830.66    746.26 o 
  10   8   7     1438.15     1603.39    332.31 o 
  11   8   7     2180.99     2728.48    474.99 o 
  12   8   7      313.46      276.83    199.10 o 
  13   8   7     2174.51     2657.39    605.91 o 
 -13   9   7      518.49      666.12    256.63 o 
 -12   9   7     1264.92     1539.09    364.67 o 
 -11   9   7       39.20      142.37    340.04 o 
 -10   9   7     1406.09     1293.10    358.60 o 
  -9   9   7     3885.72     3408.57    360.18 o 
  -8   9   7    16644.79    17188.35    734.51 o 
  -7   9   7     1192.29     1074.85    176.83 o 
  -6   9   7     1649.03     2004.54    220.26 o 
  -5   9   7     2995.60     2962.02    235.26 o 
  -4   9   7     5114.57     5195.74    275.55 o 
  -3   9   7     1790.82     2335.52    164.08 o 
  -2   9   7    20343.57    20620.02    562.09 o 
  -1   9   7    10829.42    11578.69    448.58 o 
   0   9   7      385.59      368.97     96.10 o 
   1   9   7     9426.92    10017.17    433.05 o 
   2   9   7    20114.07    20248.99    767.46 o 
   3   9   7     2040.13     2558.85    198.35 o 
   4   9   7     7106.09     7830.92    378.39 o 
   5   9   7     4210.18     4066.81    193.02 o 
   6   9   7     1501.60     1722.11    167.07 o 
   7   9   7     1824.43     1718.72    183.21 o 
   8   9   7    18664.46    20605.54    890.11 o 
   9   9   7     4768.82     5308.55    451.25 o 
  10   9   7     1915.63     2003.91    381.42 o 
  11   9   7      121.98      658.00    326.53 o 
  12   9   7     1022.25     1035.80    362.14 o 
  13   9   7      730.87      655.09    236.66 o 
 -13  10   7     1289.93     1538.19    285.31 o 
 -12  10   7      726.93      707.76    249.10 o 
 -11  10   7      697.95     1085.76    344.86 o 
 -10  10   7      130.42      220.17    168.31 o 
  -9  10   7     4249.80     4684.20    428.45 o 
  -8  10   7     5142.46     4976.70    402.12 o 
  -7  10   7     8850.43     9168.76    499.03 o 
  -6  10   7     3743.03     3860.04    310.66 o 
  -5  10   7     4492.85     4458.36    294.72 o 
  -4  10   7      394.92      463.32    121.11 o 
  -3  10   7     6887.87     6699.72    234.32 o 
  -2  10   7     2930.82     2902.61    196.56 o 
  -1  10   7    10856.82    12044.56    237.40 o 
   0  10   7      116.09      327.21     81.81 o 
   1  10   7    10466.54    11103.51    420.96 o 
   2  10   7     2903.50     2995.51    295.32 o 
   3  10   7     7514.55     7226.77    407.12 o 
   4  10   7      562.76      608.43    136.99 o 
   5  10   7     4103.29     4408.70    215.91 o 
   6  10   7     4853.45     4939.43    328.95 o 
   7  10   7    10094.27    10706.75    464.18 o 
   8  10   7     5407.69     5404.89    380.66 o 
   9  10   7     5494.86     5735.58    570.03 o 
  10  10   7      182.87      155.08    155.63 o 
  11  10   7      779.42      534.07    227.84 o 
  12  10   7     1118.02     1053.10    289.48 o 
  13  10   7     1300.37     1285.59    322.43 o 
 -12  11   7       60.50      344.82    239.46 o 
 -11  11   7      603.75      934.75    217.35 o 
 -10  11   7     3187.52     3083.97    358.83 o 
  -9  11   7     3923.49     3686.95    480.06 o 
  -8  11   7     3800.54     3807.41    394.34 o 
  -7  11   7     2155.78     2190.12    232.05 o 
  -6  11   7      633.63      623.09    100.15 o 
  -5  11   7     4129.06     4061.20    272.96 o 
  -4  11   7     8583.47     8417.90    338.42 o 
  -3  11   7      964.72      811.18    117.18 o 
  -2  11   7     6152.92     6229.16    278.70 o 
  -1  11   7     1722.56     1487.49    232.51 o 
   0  11   7     2160.33     2224.85    186.22 o 
   1  11   7     1609.10     1462.37    169.78 o 
   2  11   7     5585.75     5530.33    357.72 o 
   3  11   7     1349.58     1641.54    224.74 o 
   4  11   7     6902.36     6952.70    445.17 o 
   5  11   7     3736.35     3914.31    383.16 o 
   6  11   7      978.65      804.94    133.22 o 
   7  11   7     2599.99     2544.34    297.20 o 
   8  11   7     3926.70     4294.64    406.36 o 
   9  11   7     4051.73     4046.56    466.28 o 
  10  11   7     3047.96     2385.06    528.83 o 
  11  11   7      576.07      662.14    254.95 o 
  12  11   7       89.15      537.49    445.34 o 
 -12  12   7      397.05      222.04    177.67 o 
 -11  12   7     1823.62     1610.88    313.50 o 
 -10  12   7      186.47      271.60    172.50 o 
  -9  12   7     5539.33     5126.88    447.67 o 
  -8  12   7     4490.29     4583.87    478.34 o 
  -7  12   7     1719.83     1497.03    194.67 o 
  -6  12   7     1667.28     1384.31    158.85 o 
  -5  12   7     2135.30     2235.46    185.29 o 
  -4  12   7     3003.60     3138.93    149.35 o 
  -3  12   7     8300.06     8603.93    385.52 o 
  -2  12   7     2312.67     2179.16    172.95 o 
  -1  12   7      967.75      946.40    122.38 o 
   0  12   7     1972.08     2040.42    192.13 o 
   1  12   7      206.86      325.11     83.85 o 
   2  12   7     2513.37     2635.02    268.94 o 
   3  12   7     6737.49     6428.51    434.98 o 
   4  12   7     2530.32     2615.91    298.01 o 
   5  12   7     1312.23     1005.86    234.07 o 
   6  12   7     1309.44     1306.04    138.76 o 
   7  12   7     1200.32     1031.37    161.55 o 
   8  12   7     4800.80     4548.46    372.10 o 
   9  12   7     5058.65     5434.44    608.84 o 
  10  12   7      136.97      525.39    400.43 o 
  11  12   7     1537.97     1581.77    522.37 o 
  12  12   7      435.70      587.82    667.42 o 
 -11  13   7      403.80      862.37    325.30 o 
 -10  13   7     3379.63     3102.19    440.40 o 
  -9  13   7     1276.61     1042.25    160.62 o 
  -8  13   7     2491.17     2601.07    422.06 o 
  -7  13   7     9518.60     9899.10    622.78 o 
  -6  13   7      518.75      548.55    109.66 o 
  -5  13   7     2365.84     2425.74    181.41 o 
  -4  13   7     2450.40     2650.38    307.48 o 
  -3  13   7      818.96     1191.57    160.28 o 
  -2  13   7     1130.44     1225.31     96.95 o 
  -1  13   7     2587.08     2778.69    294.49 o 
   0  13   7     4438.29     3804.66    367.56 o 
   1  13   7     2003.57     2067.24    225.48 o 
   2  13   7     1058.84      873.56    165.63 o 
   3  13   7      601.23      532.60    138.57 o 
   4  13   7     1939.60     1764.97    372.95 o 
   5  13   7     1769.93     1921.31    290.22 o 
   6  13   7      218.33      447.41    171.14 o 
   7  13   7     9135.79     8643.85    462.63 o 
   8  13   7     2288.61     1785.87   1375.63 o 
   9  13   7     1440.85     1813.88    385.99 o 
  10  13   7     2962.34     2371.30    483.78 o 
  11  13   7      185.13      491.16    909.52 o 
 -10  14   7      177.47      253.26    193.30 o 
  -9  14   7     2807.89     2430.77    391.63 o 
  -8  14   7     3408.91     3721.06    411.02 o 
  -7  14   7     3490.25     3411.31    488.69 o 
  -6  14   7    10949.13    11094.62    565.91 o 
  -5  14   7      816.28      586.43    103.33 o 
  -4  14   7     1041.59      985.56    144.13 o 
  -3  14   7     1114.13     1017.73    111.32 o 
  -2  14   7     2132.38     2088.81    272.05 o 
  -1  14   7     3424.52     3430.16    262.71 o 
   0  14   7     2905.73     2983.61    274.19 o 
   1  14   7     3058.50     2982.80    280.02 o 
   2  14   7     1362.23      993.73    182.09 o 
   3  14   7     1252.36      988.85    211.97 o 
   4  14   7      789.66      767.65    174.62 o 
   5  14   7      762.91      706.68    157.61 o 
   6  14   7    10448.88    10555.47    759.05 o 
   7  14   7     3512.70     2265.44    321.38 o 
   8  14   7     3434.38     3813.42    561.96 o 
   9  14   7     2790.03     2863.61    693.10 o 
  10  14   7      278.00      424.44    269.66 o 
 -10  15   7     2087.73     2102.95    413.95 o 
  -9  15   7     1065.48     1034.20    353.51 o 
  -8  15   7     3745.90     3187.08    731.55 o 
  -7  15   7     5457.64     5595.66    622.72 o 
  -6  15   7     2027.27     1526.86    426.15 o 
  -5  15   7     4663.58     5088.27    456.01 o 
  -4  15   7     2167.56     1954.53    338.71 o 
  -3  15   7     2766.66     2978.84    262.45 o 
  -2  15   7     3931.23     3803.97    268.66 o 
  -1  15   7      724.28      662.57    135.14 o 
   0  15   7     5489.83     5207.56    338.47 o 
   1  15   7      632.53      398.67    131.96 o 
   2  15   7     4484.34     4707.15    305.23 o 
   3  15   7     2332.13     2309.41    297.89 o 
   4  15   7     2575.63     2660.65    377.85 o 
   5  15   7     4508.74     4829.61    521.80 o 
   6  15   7     1992.75     1535.52    236.85 o 
   7  15   7     5732.19     6583.53    615.64 o 
   8  15   7     3565.93     4413.12    645.32 o 
   9  15   7     1155.68     1850.13    570.55 o 
  10  15   7     1902.05     1263.57    408.83 o 
  -9  16   7     2583.55     1703.19    455.37 o 
  -8  16   7     2110.05     1675.18    412.77 o 
  -7  16   7     4495.33     4789.43    852.01 o 
  -6  16   7     4567.14     5013.76    557.05 o 
  -5  16   7      464.23      661.39    168.55 o 
  -4  16   7     6153.13     6178.37    395.20 o 
  -3  16   7     3884.95     4301.18    471.00 o 
  -2  16   7       50.59      250.78    121.85 o 
  -1  16   7      996.07      921.84    162.18 o 
   0  16   7      608.27      564.65    152.58 o 
   1  16   7     1341.00     1267.53    190.95 o 
   2  16   7      129.70       26.91    111.99 o 
   3  16   7     4597.98     4572.32    309.76 o 
   4  16   7     5741.84     6346.01    729.55 o 
   5  16   7      624.47      406.22    142.60 o 
   6  16   7     4807.75     4596.27    459.17 o 
   7  16   7     4268.67     2996.21    764.74 o 
   8  16   7     2100.12     1943.77    581.88 o 
   9  16   7     2648.12     2538.83    569.34 o 
  -8  17   7     1512.44      899.63    367.42 o 
  -7  17   7     1392.77      783.79    221.16 o 
  -6  17   7     1224.85     1584.02    392.04 o 
  -5  17   7     7154.14     8142.70    947.04 o 
  -4  17   7     2695.19     2683.23    483.56 o 
  -3  17   7     3359.05     3336.54    557.50 o 
  -2  17   7     4155.34     3659.77    428.64 o 
  -1  17   7      384.05      340.98    100.35 o 
   0  17   7       11.15       87.88    122.43 o 
   1  17   7      252.23      430.55    127.43 o 
   2  17   7     4447.86     4904.78    566.72 o 
   3  17   7     3205.21     3288.20    442.84 o 
   4  17   7     2850.16     3268.62    578.76 o 
   5  17   7     6705.37     7694.07    743.59 o 
   6  17   7     1227.45     1118.88    298.56 o 
   7  17   7     1257.66      901.89    297.93 o 
   8  17   7     1534.33     1491.60    402.10 o 
  -7  18   7      431.21      301.23    311.43 o 
  -6  18   7     2162.14     2366.90    502.70 o 
  -5  18   7      571.08      483.91    393.71 o 
  -4  18   7     4653.90     4192.52    821.81 o 
  -3  18   7     6753.94     6651.25    824.64 o 
  -2  18   7     1364.23     1762.15    462.90 o 
  -1  18   7      358.71      508.92    255.71 o 
   0  18   7     1608.56     1556.76    310.37 o 
   1  18   7      607.54      585.74    239.39 o 
   2  18   7     1118.58      798.72    205.87 o 
   3  18   7     7257.81     7855.60    764.63 o 
   4  18   7     4567.44     4502.13    592.94 o 
   5  18   7      817.61      644.73    179.79 o 
   6  18   7     2115.24     1718.81    344.71 o 
   7  18   7      451.01      680.85    299.60 o 
  -5  19   7      781.49      615.04    228.62 o 
  -4  19   7     2939.07     3371.32    815.80 o 
  -3  19   7     2817.38     2544.97    543.70 o 
  -2  19   7     3017.09     2286.80    624.75 o 
  -1  19   7      458.33      293.55    187.45 o 
   0  19   7       11.44      210.49    343.21 o 
   1  19   7      361.10      461.14    204.06 o 
   2  19   7     3445.41     2819.92    540.93 o 
   3  19   7     2586.54     2914.63    431.42 o 
   4  19   7     3309.04     1754.30    494.07 o 
   5  19   7     1054.86     1001.72    315.38 o 
  -3  20   7     2940.36     1532.08    454.29 o 
  -2  20   7      168.45      338.78    184.87 o 
  -1  20   7      970.93      345.05    187.81 o 
   1  20   7     1014.31      649.62    352.82 o 
   2  20   7      127.57      -30.62    472.72 o 
   3  20   7     3093.54     3808.78   1042.48 o 
   0   0   8      365.87      174.82     90.21 o 
   1   0   8    15208.73    15180.63    502.42 o 
   2   0   8    30263.75    32894.02    720.19 o 
   3   0   8    32522.81    33387.16    794.17 o 
   4   0   8    11011.45    10939.49    404.40 o 
   5   0   8    21788.07    19768.80    556.57 o 
   6   0   8     6730.55     6883.57    376.00 o 
   7   0   8    38003.56    39893.07   1229.49 o 
   8   0   8      250.55      378.58    126.96 o 
   9   0   8     8017.07     8113.50    472.54 o 
  10   0   8    11091.21    12407.40    794.37 o 
  11   0   8     5905.05     6072.46    547.66 o 
  12   0   8     3205.77     3123.93    468.33 o 
  13   0   8     5244.91     5229.17    733.87 o 
  14   0   8     1284.04      543.03    244.33 o 
 -14   1   8      618.45      472.31    300.58 o 
 -13   1   8     2397.63     2965.27    468.75 o 
 -12   1   8     6520.38     7002.76    782.98 o 
 -11   1   8     3057.54     3086.44    383.61 o 
 -10   1   8     8194.63     8538.61    684.73 o 
  -9   1   8    10559.16    10422.18    623.23 o 
  -8   1   8     7862.07     7672.47    427.00 o 
  -7   1   8     4205.63     3916.55    285.66 o 
  -6   1   8    55025.63    57351.52   1406.46 o 
  -5   1   8     2505.12     2690.55    207.80 o 
  -4   1   8    32735.42    32087.62    803.60 o 
  -3   1   8    26896.54    27070.55    736.03 o 
  -2   1   8      464.97      552.24     84.58 o 
  -1   1   8     1878.80     2145.21    163.72 o 
   0   1   8    26866.17    25677.64    800.19 o 
   1   1   8     2153.33     2363.36    177.03 o 
   2   1   8      919.04      789.13    124.69 o 
   3   1   8    25093.74    24680.97    608.52 o 
   4   1   8    33611.26    32204.82    724.17 o 
   5   1   8     2480.25     2077.34    193.26 o 
   6   1   8    57993.69    62898.19   1253.85 o 
   7   1   8     3816.44     3633.11    294.09 o 
   8   1   8     8830.96     8178.67    462.50 o 
   9   1   8    10731.21    10231.12    572.25 o 
  10   1   8     9764.63    10094.12    682.92 o 
  11   1   8     3124.14     3710.29    519.92 o 
  12   1   8     8355.60     7765.23    810.83 o 
  13   1   8     2733.74     2838.81    559.96 o 
  14   1   8      862.18      643.58    278.85 o 
 -14   2   8     1946.27     1632.79    409.01 o 
 -13   2   8     1800.76     1581.92    386.03 o 
 -12   2   8      873.22      926.40    278.79 o 
 -11   2   8     9329.91    10392.71    735.51 o 
 -10   2   8     6269.91     6350.63    505.56 o 
  -9   2   8     1101.01     1337.22    205.87 o 
  -8   2   8       32.07      268.50    163.99 o 
  -7   2   8    38248.14    38236.17   1183.33 o 
  -6   2   8      900.89      882.93    139.16 o 
  -5   2   8    51085.54    52101.81   1099.34 o 
  -4   2   8     9051.00     9005.93    372.04 o 
  -3   2   8    14376.29    14119.68    440.18 o 
  -2   2   8    14852.75    15053.60    445.18 o 
  -1   2   8    41900.89    41389.05    809.91 o 
   0   2   8     7464.94     7746.00    348.34 o 
   1   2   8    44704.81    44477.04    918.96 o 
   2   2   8    14330.21    14230.84    380.91 o 
   3   2   8    13854.47    13760.90    392.82 o 
   4   2   8     8282.65     8238.12    333.75 o 
   5   2   8    56223.74    57202.41   1347.67 o 
   6   2   8      473.62      546.72    117.59 o 
   7   2   8    42881.40    43047.85   1292.53 o 
   8   2   8       58.44      329.55    131.23 o 
   9   2   8      682.78      480.73    119.87 o 
  10   2   8     7186.92     8058.40    657.02 o 
  11   2   8     9694.98    11337.43    872.01 o 
  12   2   8      948.56      789.87    357.13 o 
  13   2   8     2709.35     3010.06    510.78 o 
  14   2   8     2322.43     2051.32    421.65 o 
 -14   3   8      881.37      675.03    378.19 o 
 -13   3   8     1982.93     1401.28    328.77 o 
 -12   3   8     5319.96     5386.23    813.86 o 
 -11   3   8     1779.91     1534.97    250.15 o 
 -10   3   8     7399.25     7664.59    581.05 o 
  -9   3   8     2213.69     2451.88    267.51 o 
  -8   3   8    19253.57    20267.65    749.12 o 
  -7   3   8     2613.77     2639.73    236.54 o 
  -6   3   8    25505.68    25082.19    703.01 o 
  -5   3   8     1382.58     1297.03    140.59 o 
  -4   3   8    45685.42    48639.17   1132.93 o 
  -3   3   8    11192.70    10120.29    360.65 o 
  -2   3   8     9285.15     8696.37    309.45 o 
  -1   3   8     9337.67     9666.94    353.57 o 
   0   3   8    30256.89    31620.18    818.37 o 
   1   3   8    11542.74    11905.93    330.20 o 
   2   3   8     6472.02     6150.46    332.12 o 
   3   3   8     9966.27     9034.59    311.28 o 
   4   3   8    46118.91    47023.88   1044.23 o 
   5   3   8     1169.83      945.06    129.80 o 
   6   3   8    29883.39    30884.76    975.19 o 
   7   3   8     3290.03     3018.27    270.60 o 
   8   3   8    19527.17    20175.83    829.13 o 
   9   3   8     2150.29     1747.68    227.09 o 
  10   3   8     7611.34     7779.49    636.89 o 
  11   3   8     2125.70     1984.79    310.90 o 
  12   3   8     5854.03     5958.81    707.00 o 
  13   3   8     2313.18     1611.66    384.34 o 
  14   3   8     1107.94      893.23    326.45 o 
 -14   4   8       85.52      570.86    243.84 o 
 -13   4   8     3315.45     2956.80    506.06 o 
 -12   4   8     1806.47     1736.23    311.33 o 
 -11   4   8     6124.84     6508.49    772.21 o 
 -10   4   8     1695.30     1397.43    223.54 o 
  -9   4   8     3825.88     3518.22    316.18 o 
  -8   4   8      454.00      770.99    119.86 o 
  -7   4   8    23883.39    25159.39    839.75 o 
  -6   4   8     3803.60     4010.78    252.41 o 
  -5   4   8    16742.17    16831.19    511.00 o 
  -4   4   8     8263.24     7752.84    328.56 o 
  -3   4   8    15896.12    15670.27    464.41 o 
  -2   4   8    12503.97    12744.90    403.40 o 
  -1   4   8    39722.23    39327.57    920.34 o 
   0   4   8     6633.11     6743.06    317.76 o 
   1   4   8    36479.39    36675.74    740.40 o 
   2   4   8    12945.82    13145.96    368.23 o 
   3   4   8    14829.54    14013.85    391.62 o 
   4   4   8     7524.79     7128.19    328.17 o 
   5   4   8    20145.41    20352.43    650.89 o 
   6   4   8     5647.70     5888.01    339.01 o 
   7   4   8    25623.10    26061.61    958.35 o 
   8   4   8      233.42      455.64    186.57 o 
   9   4   8     3418.32     3633.90    372.62 o 
  10   4   8     1269.23      935.65    302.45 o 
  11   4   8     6423.71     6761.74    682.54 o 
  12   4   8     2158.33     1832.83    411.86 o 
  13   4   8     3140.09     2230.65    342.05 o 
  14   4   8       89.06      212.67    333.00 o 
 -14   5   8      909.87      763.31    339.28 o 
 -13   5   8       56.86       70.88    250.84 o 
 -12   5   8     5203.93     5732.70    582.60 o 
 -11   5   8     1938.88     1467.94    316.70 o 
 -10   5   8     1258.42     1056.92    209.75 o 
  -9   5   8     2003.40     2131.01    242.27 o 
  -8   5   8    11713.49    12014.24    539.27 o 
  -7   5   8      236.19      505.15    136.66 o 
  -6   5   8    23826.95    23901.36    759.76 o 
  -5   5   8      802.25      546.50     92.57 o 
  -4   5   8     7690.91     7557.06    299.26 o 
  -3   5   8     4853.20     4721.84    222.91 o 
  -2   5   8    17692.28    17641.75    489.55 o 
  -1   5   8    21021.16    21151.26    544.56 o 
   1   5   8    19309.00    19906.73    510.12 o 
   2   5   8    17872.71    18390.59    527.13 o 
   3   5   8     5136.75     5037.49    263.61 o 
   4   5   8     8567.73     9044.54    372.02 o 
   5   5   8     1246.80     1541.78    161.69 o 
   6   5   8    26327.44    25319.07   1093.54 o 
   7   5   8      451.62      424.72    130.43 o 
   8   5   8    12682.98    13205.20    633.47 o 
   9   5   8     1544.72     1577.56    306.28 o 
  10   5   8      800.62      799.02    226.54 o 
  11   5   8     1860.46     2451.01    388.18 o 
  12   5   8     4785.23     4872.95    674.21 o 
  13   5   8      128.70      330.77    266.57 o 
  14   5   8      829.41      813.22    268.70 o 
 -14   6   8      646.31      515.51    233.96 o 
 -13   6   8     4281.90     4361.33    628.49 o 
 -12   6   8     1230.44      983.40    238.32 o 
 -11   6   8     3491.04     3671.54    494.82 o 
 -10   6   8      338.42      232.05    200.02 o 
  -9   6   8     2641.30     2593.71    324.13 o 
  -8   6   8     1628.75     1774.72    206.75 o 
  -7   6   8    21336.05    21677.25    754.38 o 
  -6   6   8     2011.79     2139.82    183.79 o 
  -5   6   8     6730.75     6444.69    312.17 o 
  -4   6   8     1562.56     1479.24    144.79 o 
  -3   6   8     2253.45     2425.35    188.65 o 
  -2   6   8    16947.99    15391.65    529.41 o 
  -1   6   8    26691.13    26249.22    947.79 o 
   0   6   8    38860.93    42248.27    881.57 o 
   1   6   8    27345.38    26694.62   1308.14 o 
   2   6   8    17476.17    16863.66    553.46 o 
   3   6   8     2511.46     2976.57    265.27 o 
   4   6   8     2258.09     2140.57    124.30 o 
   5   6   8     6441.08     6294.53    326.97 o 
   6   6   8     2839.71     2839.79    261.68 o 
   7   6   8    22065.10    23733.26    900.94 o 
   8   6   8     1247.57     1331.78    198.43 o 
   9   6   8     3292.36     4152.06    550.81 o 
  10   6   8      195.60      189.52    241.09 o 
  11   6   8     3749.68     3716.15    515.79 o 
  12   6   8     1022.21      612.86    227.16 o 
  13   6   8     4343.56     4916.39    751.71 o 
  14   6   8      626.19      922.74    334.37 o 
 -13   7   8      822.68     1070.17    297.33 o 
 -12   7   8     6168.60     7122.20    769.40 o 
 -11   7   8      524.33      429.07    281.66 o 
 -10   7   8      289.27      499.71    223.21 o 
  -9   7   8     1286.11     1297.16    257.28 o 
  -8   7   8     9325.86     9206.63    479.41 o 
  -7   7   8      968.34      781.28    181.77 o 
  -6   7   8    10210.76    10693.51    461.54 o 
  -5   7   8     4701.76     4535.92    282.41 o 
  -4   7   8     2743.52     2955.56    204.94 o 
  -3   7   8    20266.63    19593.68    572.45 o 
  -2   7   8    17455.90    16499.15    522.41 o 
  -1   7   8    19703.41    19845.02    488.76 o 
   0   7   8    25707.77    26392.22    604.61 o 
   1   7   8    21228.28    21175.38    587.36 o 
   2   7   8    19226.23    19686.38    574.29 o 
   3   7   8    21298.17    21358.80    698.01 o 
   4   7   8     4349.03     4263.20    311.63 o 
   5   7   8     6295.05     6148.45    257.62 o 
   6   7   8    10198.05    10805.78    430.88 o 
   7   7   8      791.26      766.79    114.42 o 
   8   7   8     9617.20     9927.31    496.10 o 
   9   7   8     1688.86     2098.90    294.41 o 
  10   7   8      512.45      667.66    205.85 o 
  11   7   8      347.92      292.74    192.23 o 
  12   7   8     5186.36     5636.80    578.66 o 
  13   7   8      745.42      910.59    288.32 o 
 -13   8   8     3738.30     3534.36    633.70 o 
 -12   8   8     3816.83     4252.84    675.28 o 
 -11   8   8     5614.83     6873.21    755.58 o 
 -10   8   8      553.75      869.49    202.27 o 
  -9   8   8     1103.23      898.98    190.40 o 
  -8   8   8     3854.59     3767.16    348.55 o 
  -7   8   8     3364.18     3355.01    332.19 o 
  -6   8   8     1681.36     1770.21    203.93 o 
  -5   8   8    12212.04    13521.42    513.36 o 
  -4   8   8     7089.89     7461.81    323.43 o 
  -3   8   8     2312.68     2365.43    190.37 o 
  -2   8   8    32621.15    32771.65    827.69 o 
  -1   8   8     7217.41     7604.93    316.62 o 
   0   8   8     2008.09     2052.40    127.80 o 
   1   8   8     7137.72     6523.43    373.02 o 
   2   8   8    32695.71    34249.75   1086.90 o 
   3   8   8     2481.09     2341.94    201.80 o 
   4   8   8     8567.41     8865.93    407.60 o 
   5   8   8    11239.21    11787.13    388.56 o 
   6   8   8     1577.58     1683.87    165.18 o 
   7   8   8     2897.97     3061.55    230.56 o 
   8   8   8     4299.05     4603.23    391.59 o 
   9   8   8      929.78      807.07    218.90 o 
  10   8   8      625.71      787.37    212.88 o 
  11   8   8     4941.90     3997.14   1039.13 o 
  12   8   8     3145.29     3123.29    563.18 o 
  13   8   8     3454.68     2110.24    557.06 o 
 -13   9   8      839.62      826.81    241.94 o 
 -12   9   8     5804.44     5729.80    748.21 o 
 -11   9   8     3110.56     3638.51    581.82 o 
 -10   9   8     1934.03     1715.07    297.19 o 
  -9   9   8     5580.32     5429.33    456.45 o 
  -8   9   8     2197.89     2324.89    280.10 o 
  -7   9   8      498.26      523.85    149.07 o 
  -6   9   8    12851.38    13682.38    579.32 o 
  -5   9   8    11554.24    11601.55    510.78 o 
  -4   9   8    11168.46    11984.18    464.88 o 
  -3   9   8    21700.03    22407.94    706.78 o 
  -2   9   8     6148.55     6122.79    272.73 o 
  -1   9   8    12106.14    12265.45    426.62 o 
   0   9   8     3810.45     3630.80    150.66 o 
   1   9   8    12175.96    11488.74    466.80 o 
   2   9   8     5193.91     5611.47    292.13 o 
   3   9   8    21221.96    21850.12    805.10 o 
   4   9   8    11658.52    12181.61    523.82 o 
   5   9   8    10977.62    11642.89    645.79 o 
   6   9   8    10947.59    11396.65    456.86 o 
   7   9   8      807.65      880.79    131.71 o 
   8   9   8     1784.60     1890.50    281.60 o 
   9   9   8     5471.09     5958.46    593.73 o 
  10   9   8     1900.47     1543.72    300.24 o 
  11   9   8     2629.84     2956.01    797.62 o 
  12   9   8     5676.30     5987.52    659.21 o 
  13   9   8      849.59      938.85    358.08 o 
 -12  10   8     1395.32      895.74    334.63 o 
 -11  10   8     6156.26     5834.35    682.80 o 
 -10  10   8      318.12      232.14    216.81 o 
  -9  10   8       30.67      498.13    163.17 o 
  -8  10   8     3652.14     3525.56    394.97 o 
  -7  10   8     6387.48     6525.19    459.96 o 
  -6  10   8     3905.78     3984.82    337.17 o 
  -5  10   8    14185.46    15374.49    579.83 o 
  -4  10   8    15440.98    16002.35    585.49 o 
  -3  10   8     1946.81     2019.65    151.59 o 
  -2  10   8    17889.60    17922.80    589.69 o 
  -1  10   8     4836.87     5146.79    198.90 o 
   0  10   8     1146.37      769.10    153.43 o 
   1  10   8     3669.81     3870.06    311.21 o 
   2  10   8    16216.60    16407.98    687.88 o 
   3  10   8     2143.80     2411.14    212.67 o 
   4  10   8    14054.04    13193.59    590.88 o 
   5  10   8    15943.65    17249.35    749.36 o 
   6  10   8     4476.87     4782.69    268.31 o 
   7  10   8     5994.94     6155.97    353.84 o 
   8  10   8     3857.25     4034.40    316.78 o 
   9  10   8       12.19      298.44    202.50 o 
  10  10   8      112.65       89.49    209.75 o 
  11  10   8     6231.00     6585.80    748.85 o 
  12  10   8     1474.46      747.96    264.02 o 
 -12  11   8     4059.70     3134.05    441.52 o 
 -11  11   8     1119.10      609.09    205.31 o 
 -10  11   8     2223.67     2575.99    446.56 o 
  -9  11   8     1173.58      862.07    196.12 o 
  -8  11   8      669.68      585.27    168.41 o 
  -7  11   8     2902.33     2841.92    289.56 o 
  -6  11   8    13007.84    13935.88    600.00 o 
  -5  11   8     9221.10     9711.03    485.00 o 
  -4  11   8     6831.59     7063.80    301.29 o 
  -3  11   8     2331.36     3131.14    234.54 o 
  -2  11   8     2383.93     2397.47    194.14 o 
   0  11   8     6406.98     6344.77    347.57 o 
   2  11   8     2273.55     2168.83    229.23 o 
   3  11   8     2080.96     2384.97    277.94 o 
   4  11   8     6692.41     7298.00    520.66 o 
   5  11   8     9783.12     9802.00    687.95 o 
   6  11   8    14718.22    17137.59    873.83 o 
   7  11   8     3039.84     2845.37    233.68 o 
   8  11   8      646.79      325.27    100.90 o 
   9  11   8     1283.45      852.56    176.29 o 
  10  11   8     2437.04     1682.14    554.25 o 
  11  11   8      918.45      917.05    241.49 o 
  12  11   8     4937.34     6834.62   1266.52 o 
 -11  12   8     3349.43     3542.49    413.84 o 
 -10  12   8      650.68      467.21    158.23 o 
  -9  12   8      566.43      586.41    155.53 o 
  -8  12   8     2211.43     2218.19    306.55 o 
  -7  12   8     8208.77     9110.55    533.05 o 
  -6  12   8     1011.91      785.76    130.74 o 
  -5  12   8    18027.17    18727.21    630.43 o 
  -4  12   8     2128.75     2028.33    141.21 o 
  -3  12   8     1091.33     1113.65    150.27 o 
  -2  12   8     5002.08     4973.82    275.22 o 
  -1  12   8     8712.00     8868.81    428.06 o 
   0  12   8        3.16       55.68    152.37 o 
   1  12   8     9385.40     9541.93    462.43 o 
   2  12   8     4943.74     4660.62    370.39 o 
   3  12   8     1351.40     1249.64    186.58 o 
   4  12   8     2012.54     2594.93    308.50 o 
   5  12   8    20229.18    21948.10   1122.46 o 
   6  12   8      954.20      727.47    241.96 o 
   7  12   8     8719.53     9397.87    480.40 o 
   8  12   8     2137.22     1823.07    253.43 o 
   9  12   8      551.93      364.15    288.24 o 
  10  12   8      866.04     1110.68    261.29 o 
  11  12   8     3820.24     4679.78   1176.29 o 
 -11  13   8      168.99      327.99    333.24 o 
 -10  13   8     2456.06     2645.39    386.99 o 
  -9  13   8     2015.93     2445.38    332.52 o 
  -8  13   8     1474.26     1166.19    190.99 o 
  -7  13   8      208.07      174.35    110.16 o 
  -6  13   8    13349.95    13345.88    576.09 o 
  -5  13   8     1563.79     1370.99    118.39 o 
  -4  13   8     6362.31     6233.89    405.57 o 
  -3  13   8     2888.12     2890.16    242.33 o 
  -2  13   8     2156.58     1716.79    284.23 o 
  -1  13   8       90.00      240.26    122.62 o 
   0  13   8    25613.14    27014.14    888.87 o 
   1  13   8      136.38      180.83     68.26 o 
   2  13   8     2473.37     2581.62    299.43 o 
   3  13   8     3544.31     4130.23    415.92 o 
   4  13   8     7418.24     7264.92    547.29 o 
   5  13   8     1531.47     1207.42    346.05 o 
   6  13   8    13338.23    14656.06    853.93 o 
   7  13   8      256.23      524.66    201.54 o 
   8  13   8     1656.76     1240.66    631.64 o 
   9  13   8     2560.17     2746.57    825.35 o 
  10  13   8     2243.51     2236.00    882.84 o 
  11  13   8      258.03      551.77    335.88 o 
 -10  14   8     1294.10     1345.35    295.37 o 
  -9  14   8      459.62      508.34    163.91 o 
  -8  14   8      496.85      470.77    291.17 o 
  -7  14   8     3463.76     3701.07    338.03 o 
  -6  14   8      552.06      567.18    129.42 o 
  -5  14   8    10896.50    11960.09    787.94 o 
  -4  14   8      308.58      324.23    116.55 o 
  -3  14   8     2690.69     2843.79    198.57 o 
  -2  14   8     1613.66     1951.52    267.24 o 
  -1  14   8    13415.92    13527.05    809.11 o 
   0  14   8       37.82      -27.06     88.93 o 
   1  14   8    12086.08    12793.65    611.12 o 
   2  14   8     2148.85     2065.72    335.72 o 
   3  14   8     2755.04     2883.11    351.17 o 
   4  14   8      382.19      170.20    225.60 o 
   5  14   8    10323.01    11165.76    725.61 o 
   6  14   8      353.83      578.22    223.19 o 
   7  14   8     3113.40     3515.99    452.56 o 
   8  14   8      899.67      685.29    229.70 o 
   9  14   8      373.21      471.30    207.40 o 
  10  14   8     1427.63     1375.26    514.36 o 
 -10  15   8     3220.59     2798.57    550.34 o 
  -9  15   8      997.34      874.83    293.97 o 
  -8  15   8      417.91      733.39    336.96 o 
  -7  15   8      978.31      849.96    275.41 o 
  -6  15   8     6407.37     6505.10    599.70 o 
  -5  15   8      267.36      399.67    110.24 o 
  -4  15   8     7700.10     7495.94    542.90 o 
  -3  15   8      986.62      703.78    179.29 o 
  -2  15   8     5620.32     5312.93    438.71 o 
  -1  15   8     3183.30     3142.85    251.74 o 
   0  15   8     7813.76     8098.81    627.66 o 
   1  15   8     3869.82     4477.76    308.06 o 
   2  15   8     5758.66     6102.41    453.22 o 
   3  15   8      972.36      858.27    246.83 o 
   4  15   8     7806.02     8221.06    635.46 o 
   5  15   8      152.21      399.93    176.44 o 
   6  15   8     6097.29     6835.49    680.10 o 
   7  15   8     1254.68     1106.10    320.15 o 
   8  15   8      375.90      453.85    213.51 o 
   9  15   8     1113.89      767.43    371.06 o 
  10  15   8     3178.29     3101.87    767.92 o 
  -9  16   8      120.11      293.13    204.12 o 
  -8  16   8     1097.35     1275.62    417.06 o 
  -7  16   8     1439.43     1426.68    319.75 o 
  -6  16   8     1588.76     1197.50    332.12 o 
  -5  16   8     5731.78     5101.90    493.64 o 
  -4  16   8     1391.74      865.75    228.22 o 
  -3  16   8     4652.84     4444.22    540.96 o 
  -2  16   8      600.21      832.58    237.10 o 
  -1  16   8     9666.83     9691.94    879.80 o 
   0  16   8     4823.05     4865.96    395.05 o 
   1  16   8    10902.39    10827.69    603.79 o 
   2  16   8      608.28      644.24    169.19 o 
   3  16   8     4412.75     5454.68    615.06 o 
   4  16   8     1294.96     1317.57    303.53 o 
   5  16   8     5225.98     5576.31    698.90 o 
   6  16   8     1616.36     1068.36    301.24 o 
   7  16   8     1352.40      754.14    627.43 o 
   8  16   8     1063.57      657.47    216.71 o 
   9  16   8       85.88       95.13    313.84 o 
  -8  17   8      345.26      487.55    341.14 o 
  -7  17   8     1412.04     1068.11    293.18 o 
  -6  17   8     1351.40     2358.88    554.12 o 
  -5  17   8     1944.31     2466.32    612.90 o 
  -4  17   8     3857.47     4617.93    732.57 o 
  -3  17   8     1090.95      727.21    214.51 o 
  -2  17   8     3055.07     2910.94    363.86 o 
  -1  17   8     2142.34     2084.74    290.31 o 
   0  17   8     4775.84     4532.31    567.57 o 
   1  17   8     1910.19     2302.21    382.38 o 
   2  17   8     3169.04     3048.67    448.67 o 
   3  17   8     1525.09     1380.32    599.98 o 
   4  17   8     3328.03     2273.71    407.66 o 
   5  17   8     1821.59     1383.95    354.46 o 
   6  17   8     1356.44      820.92    273.51 o 
   7  17   8     1382.66     1154.27    306.71 o 
   8  17   8      252.11      356.56    259.18 o 
  -6  18   8      584.91      710.01    345.81 o 
  -5  18   8      625.21     1062.21    268.11 o 
  -4  18   8     2905.11     2548.29    806.96 o 
  -3  18   8     2782.71     2921.03    949.35 o 
  -2  18   8     1728.74     1880.08    427.68 o 
  -1  18   8     2164.90     2203.23    566.71 o 
   0  18   8      651.20      564.29    199.68 o 
   1  18   8     2005.27     2011.63    462.31 o 
   2  18   8     1837.49     1280.87    366.78 o 
   3  18   8     2525.03     1877.93    456.49 o 
   4  18   8     3059.94     3247.61    483.23 o 
   5  18   8      235.53     -114.05    276.78 o 
   6  18   8      656.90      310.81    193.54 o 
  -5  19   8      644.38      995.62    418.66 o 
  -4  19   8      934.23      485.92    256.97 o 
  -3  19   8     4144.86     3545.92    663.94 o 
  -2  19   8      339.68     -261.03    347.07 o 
  -1  19   8      732.58      351.28    242.19 o 
   0  19   8     1864.73     1166.17    345.05 o 
   1  19   8      555.59      784.09    197.80 o 
   2  19   8      191.53      389.31    171.70 o 
   3  19   8     4230.28     2621.40    590.86 o 
   4  19   8      536.35      769.09    256.90 o 
   5  19   8      592.95      143.28    225.94 o 
  -2  20   8     2345.82     1602.03    527.90 o 
  -1  20   8      385.46      563.37    273.59 o 
   1  20   8      267.29      299.24    316.36 o 
   2  20   8     2176.70     2601.77   1093.99 o 
   1   0   9     4225.28     4613.58    350.21 o 
   2   0   9     7409.26     7881.83    307.35 o 
   3   0   9    45917.17    45726.71    988.30 o 
   4   0   9    35446.38    34335.16    822.81 o 
   5   0   9     2494.82     2290.56    226.13 o 
   6   0   9       51.61      101.60    124.71 o 
   7   0   9      390.56      391.65    114.42 o 
   8   0   9      261.52      452.23    149.51 o 
   9   0   9    21274.58    20754.84    913.87 o 
  10   0   9     7036.79     7306.04    595.12 o 
  11   0   9     3903.88     4598.07    463.33 o 
  12   0   9      366.26      594.03    138.97 o 
  13   0   9     1411.60     1279.00    455.09 o 
  14   0   9      172.46      389.25    243.25 o 
 -14   1   9     2696.67     2474.58    435.42 o 
 -13   1   9      202.93      611.67    244.25 o 
 -12   1   9       10.87      375.01    258.00 o 
 -11   1   9     4252.38     4813.65    539.59 o 
 -10   1   9    14291.48    15563.19    944.37 o 
  -9   1   9      557.13      758.85    166.82 o 
  -8   1   9     5639.15     5547.42    393.12 o 
  -7   1   9      479.53      389.57    106.18 o 
  -6   1   9     1147.10     1042.95    134.23 o 
  -5   1   9     7101.99     7101.54    354.91 o 
  -4   1   9    46414.84    46991.23   1154.88 o 
  -3   1   9    32314.77    31169.29    772.05 o 
  -2   1   9    19818.81    19865.36    525.43 o 
  -1   1   9     7863.99     7578.07    309.09 o 
   0   1   9     3329.28     4126.32    357.72 o 
   1   1   9     6657.15     6196.74    319.00 o 
   2   1   9    18673.75    18570.45    494.17 o 
   3   1   9    33114.09    32991.66    763.16 o 
   4   1   9    45190.22    45388.75    977.80 o 
   5   1   9     7826.67     7804.81    360.03 o 
   6   1   9     1158.45     1294.53    169.94 o 
   7   1   9      503.27      387.45    104.58 o 
   8   1   9     5740.78     5351.97    340.54 o 
   9   1   9      568.98      543.55    120.98 o 
  10   1   9    14135.96    14545.19    874.95 o 
  11   1   9     4729.45     4624.09    562.15 o 
  12   1   9       10.21      495.92    240.29 o 
  13   1   9      428.27      401.95    305.74 o 
  14   1   9     2757.26     2598.83    754.44 o 
 -14   2   9      230.91      442.10    175.96 o 
 -13   2   9     2445.10     3043.06    448.66 o 
 -12   2   9       65.65      557.85    178.78 o 
 -11   2   9     2901.65     3106.95    349.84 o 
 -10   2   9     3683.30     3841.53    452.77 o 
  -9   2   9    15932.10    16753.52    843.83 o 
  -8   2   9     3039.85     3023.24    280.24 o 
  -7   2   9     7895.13     7893.12    392.17 o 
  -6   2   9    11793.49    11299.96    465.67 o 
  -5   2   9     7315.99     6906.20    342.82 o 
  -4   2   9    35902.38    36819.79    953.98 o 
  -3   2   9    30721.09    29269.42    741.49 o 
  -2   2   9    11497.44    12347.14    390.98 o 
  -1   2   9     6941.12     6638.87    383.46 o 
   0   2   9    18772.86    18639.34    490.71 o 
   1   2   9     8399.97     8077.66    336.54 o 
   2   2   9    10809.03    11765.60    401.07 o 
   3   2   9    32856.98    32074.77    707.23 o 
   4   2   9    36168.25    37140.00    828.80 o 
   5   2   9     8062.08     7765.78    360.93 o 
   6   2   9    12481.30    12587.89    524.28 o 
   7   2   9     7913.44     7516.84    440.09 o 
   8   2   9     2794.91     2235.56    269.46 o 
   9   2   9    14079.78    13523.10    735.32 o 
  10   2   9     3554.77     3357.61    463.65 o 
  11   2   9     2820.82     2830.17    419.72 o 
  12   2   9       15.12      390.16    267.08 o 
  13   2   9     2860.80     3066.35    415.68 o 
  14   2   9      150.76      465.50    463.40 o 
 -14   3   9     7295.37     9413.47   1014.21 o 
 -13   3   9     1086.99     1146.48    312.11 o 
 -12   3   9      169.18      560.54    351.84 o 
 -11   3   9      627.90      883.18    221.13 o 
 -10   3   9     9879.81    10442.37    740.36 o 
  -9   3   9      346.24      570.39    131.50 o 
  -8   3   9    32442.74    34497.27   1144.94 o 
  -7   3   9     2452.74     2622.92    232.70 o 
  -6   3   9      534.47      523.35     95.08 o 
  -5   3   9    19478.45    18611.59    576.70 o 
  -4   3   9    13913.24    12997.77    488.39 o 
  -3   3   9    18061.95    18078.79    530.15 o 
  -2   3   9    64027.05    66809.99   1434.88 o 
  -1   3   9    21460.90    19727.80    525.93 o 
   0   3   9      206.84      172.84     70.10 o 
   1   3   9    21987.01    20750.04    534.07 o 
   2   3   9    62495.04    63560.33   1285.29 o 
   3   3   9    14757.99    14769.20    421.57 o 
   4   3   9    15335.10    14666.25    465.38 o 
   5   3   9    18216.29    17778.13    569.17 o 
   6   3   9      399.10      443.84    100.56 o 
   7   3   9     2526.80     2144.20    216.64 o 
   8   3   9    31533.49    32111.77   1076.78 o 
   9   3   9      319.36      729.56    215.38 o 
  10   3   9     8405.30     8785.01    756.07 o 
  11   3   9      410.66      536.18    231.91 o 
  12   3   9      286.53      503.69    380.82 o 
  13   3   9      899.15      885.81    357.65 o 
  14   3   9     7840.57     8386.08    897.82 o 
 -14   4   9      817.00     1291.07    379.08 o 
 -13   4   9     3047.73     2818.53    504.73 o 
 -12   4   9     1007.36      952.99    293.40 o 
 -11   4   9     2164.20     2079.19    384.00 o 
 -10   4   9     1592.67     1380.95    258.73 o 
  -9   4   9    24211.81    26708.65   1003.21 o 
  -8   4   9      717.23      571.42    111.86 o 
  -7   4   9    14712.28    15224.57    558.29 o 
  -6   4   9    11228.21    11791.93    471.83 o 
  -5   4   9     7395.57     7596.03    381.87 o 
  -4   4   9    11564.77    11047.45    434.26 o 
  -3   4   9    37160.18    35871.36   1209.93 o 
  -2   4   9     2742.84     2472.63    203.25 o 
  -1   4   9    18277.88    17593.83    627.65 o 
   0   4   9     4524.12     4270.29    268.58 o 
   1   4   9    18540.28    17975.49    461.31 o 
   2   4   9     3302.48     3359.03    233.62 o 
   3   4   9    29587.87    29139.83    665.58 o 
   4   4   9     9992.11     9706.37    405.40 o 
   5   4   9     7485.42     7525.41    355.51 o 
   6   4   9    11423.05    11675.46    462.01 o 
   7   4   9    15161.65    15554.30    644.47 o 
   8   4   9      802.03      964.41    167.98 o 
   9   4   9    23752.93    24474.68   1071.98 o 
  10   4   9     1354.71     1360.47    265.39 o 
  11   4   9     1842.71     1439.47    315.79 o 
  12   4   9      990.57     1398.21    342.18 o 
  13   4   9     3367.84     4410.27    666.41 o 
  14   4   9      682.67      407.00    346.70 o 
 -14   5   9     4082.46     3594.05    591.10 o 
 -13   5   9      139.93      349.43    339.70 o 
 -12   5   9      609.96     1121.72    340.27 o 
 -11   5   9     1646.65     1808.57    336.30 o 
 -10   5   9    15710.02    17208.21    897.20 o 
  -9   5   9      198.27      385.00    195.69 o 
  -8   5   9    15672.72    16479.64    732.04 o 
  -7   5   9       54.48      331.21     98.62 o 
  -6   5   9     2836.14     2827.25    227.04 o 
  -5   5   9    11054.90    11994.80    461.77 o 
  -4   5   9    10236.70    10398.94    416.36 o 
  -3   5   9     3910.55     3723.12    238.43 o 
  -2   5   9    30625.05    30708.93    749.33 o 
  -1   5   9      751.30      558.03    117.63 o 
   0   5   9     3282.18     3467.62    267.29 o 
   1   5   9      887.23      684.07     94.50 o 
   2   5   9    25946.72    25909.45    592.44 o 
   3   5   9     3723.26     3574.40    207.46 o 
   4   5   9     9584.49     9364.94    392.78 o 
   5   5   9    11133.54    11520.22    477.33 o 
   6   5   9     2505.98     2457.47    206.49 o 
   7   5   9      144.96      263.55    114.59 o 
   8   5   9    14802.33    14133.99    714.80 o 
   9   5   9       95.28      434.62    338.55 o 
  10   5   9    14455.45    16085.34   1003.98 o 
  11   5   9     1498.45     1241.35    263.32 o 
  12   5   9      489.77      809.71    246.49 o 
  13   5   9       69.13      -46.59    303.13 o 
  14   5   9     3928.10     4143.21    576.12 o 
 -13   6   9     3005.57     3095.98    519.57 o 
 -12   6   9      737.82      857.96    239.65 o 
 -11   6   9     1065.03     1220.93    263.65 o 
 -10   6   9      263.80      374.79    184.21 o 
  -9   6   9    22947.61    25059.84   1295.48 o 
  -8   6   9     1389.40     1204.98    180.84 o 
  -7   6   9     8467.42     8777.74    457.69 o 
  -6   6   9       26.49      221.14     92.74 o 
  -5   6   9     2847.91     2505.91    194.10 o 
  -4   6   9     5641.99     5566.78    274.88 o 
  -3   6   9    39186.17    40646.86   1079.77 o 
  -2   6   9     2519.61     2455.32    247.97 o 
  -1   6   9     8893.87     9148.22    377.36 o 
   0   6   9     2511.23     2563.37    174.62 o 
   1   6   9     7526.00     7716.79    305.07 o 
   2   6   9     2710.39     2872.39    205.90 o 
   3   6   9    35280.18    36562.41   1063.38 o 
   4   6   9     4763.83     4952.14    327.54 o 
   5   6   9     4281.17     4217.43    241.25 o 
   6   6   9      171.42      335.53    130.69 o 
   7   6   9     7803.80     8074.83    465.29 o 
   8   6   9     1641.25     1591.15    214.44 o 
   9   6   9    22011.35    24113.41   1205.09 o 
  10   6   9      126.81      220.92    231.58 o 
  11   6   9     1050.46      646.30    385.33 o 
  12   6   9      766.64      987.98    320.51 o 
  13   6   9     2499.03     2109.49    519.81 o 
 -13   7   9     1579.24     1799.39    399.54 o 
 -12   7   9     1824.93     1454.23    359.40 o 
 -11   7   9      195.10      798.04    224.82 o 
 -10   7   9     6024.93     6426.43    581.11 o 
  -9   7   9      669.21      991.70    222.57 o 
  -8   7   9    19827.81    21465.87    788.71 o 
  -7   7   9     1008.34     1228.51    167.10 o 
  -6   7   9     2528.68     2865.10    245.94 o 
  -5   7   9      472.61      404.04    107.31 o 
  -4   7   9    17385.33    18030.34    637.47 o 
  -3   7   9     1889.60     1887.37    166.57 o 
  -2   7   9    65154.25    66939.06    753.31 o 
  -1   7   9     6695.24     4965.74    349.16 o 
   0   7   9     1238.54     1139.50    125.51 o 
   1   7   9     5849.29     5460.06    267.65 o 
   2   7   9    59160.38    60499.98   1597.71 o 
   3   7   9     1776.83     1682.60    183.22 o 
   4   7   9    15719.56    15862.44    663.06 o 
   5   7   9      662.10      665.59    103.35 o 
   6   7   9     2755.14     2772.82    283.31 o 
   7   7   9      738.21      894.62    167.30 o 
   8   7   9    18788.66    21404.64    861.46 o 
   9   7   9      513.77      362.99    258.50 o 
  10   7   9     5708.62     6166.70    547.94 o 
  11   7   9      437.38      682.13    294.84 o 
  12   7   9     1978.85     1998.19    491.36 o 
  13   7   9     1628.52     1367.87    370.17 o 
 -13   8   9     2387.75     1527.41    320.79 o 
 -12   8   9     1372.94     1686.25    373.92 o 
 -11   8   9     1346.83     1178.12    266.35 o 
 -10   8   9      278.77      352.73    191.78 o 
  -9   8   9    12307.42    13175.85    745.24 o 
  -8   8   9     4244.99     4655.84    416.11 o 
  -7   8   9     9724.86    10528.10    583.15 o 
  -6   8   9       76.29      132.28    150.14 o 
  -5   8   9     7887.47     8131.42    399.23 o 
  -4   8   9      209.56      221.71     92.90 o 
  -3   8   9    41789.64    43891.38   1244.16 o 
  -2   8   9     3983.05     3818.49    252.40 o 
  -1   8   9    23271.74    23209.77    723.90 o 
   0   8   9     1053.46      970.56     90.39 o 
   1   8   9    20732.98    20082.06    591.00 o 
   2   8   9     3156.88     3121.64    219.28 o 
   3   8   9    38219.48    40785.82   1353.79 o 
   4   8   9      138.01      271.98     95.42 o 
   5   8   9     7606.28     8106.43    480.67 o 
   6   8   9      302.42      279.65    106.26 o 
   7   8   9    11320.68    11950.67    564.36 o 
   8   8   9     3585.84     4132.47    345.52 o 
   9   8   9    12017.28    13655.75    754.60 o 
  10   8   9      298.12      574.26    208.40 o 
  11   8   9     1964.35     1750.54    367.98 o 
  12   8   9     1377.36      749.10    297.09 o 
  13   8   9     2264.79     2300.26    414.39 o 
 -13   9   9      669.15      362.96    273.83 o 
 -12   9   9      609.49      593.80    386.96 o 
 -11   9   9     1112.56     1048.43    303.15 o 
 -10   9   9     1212.64      534.92    243.30 o 
  -9   9   9     2250.69     2513.58    288.86 o 
  -8   9   9    10848.24    12282.67    702.76 o 
  -7   9   9      700.18      710.12    162.85 o 
  -6   9   9     1859.98     1711.52    213.98 o 
  -5   9   9       85.34      151.74    107.10 o 
  -4   9   9    14890.96    15634.10    600.27 o 
  -3   9   9      494.05      446.49    114.01 o 
  -2   9   9    45792.63    48127.96   1329.74 o 
  -1   9   9     6394.39     6012.40    247.85 o 
   0   9   9     3261.66     2891.09    143.21 o 
   1   9   9     5210.74     4982.70    250.11 o 
   2   9   9    41356.48    44499.77   1447.36 o 
   3   9   9      738.95      703.66    104.06 o 
   4   9   9    13798.23    14425.21    638.23 o 
   5   9   9      300.59      366.51     99.94 o 
   6   9   9     1605.79     1550.42    146.11 o 
   7   9   9      448.04      479.35     92.26 o 
   8   9   9    12267.57    12741.39    957.02 o 
   9   9   9     2056.95     1443.62    428.32 o 
  10   9   9     2067.70     2229.01    336.36 o 
  11   9   9     1280.78     1449.79    319.26 o 
  12   9   9      566.83      744.44    215.29 o 
  13   9   9      741.43      693.21    311.78 o 
 -12  10   9      695.18      788.15    256.67 o 
 -11  10   9     1186.68     1074.59    269.15 o 
 -10  10   9      111.54      327.50    375.86 o 
  -9  10   9     3021.63     2998.71    414.36 o 
  -8  10   9     3868.41     4212.87    422.96 o 
  -7  10   9     1025.65     1283.88    201.29 o 
  -6  10   9     2120.80     1987.13    198.86 o 
  -5  10   9    16352.33    18147.98    757.15 o 
  -4  10   9      907.97      867.26    136.11 o 
  -3  10   9    23010.03    23270.22    750.93 o 
  -2  10   9     3144.11     2970.65    157.15 o 
  -1  10   9    17219.39    18504.35    588.27 o 
   0  10   9      107.64      222.33     65.62 o 
   1  10   9    15291.66    16347.20    679.46 o 
   2  10   9     3085.25     2500.24    303.41 o 
   3  10   9    21668.14    22949.31    871.74 o 
   4  10   9      615.12      712.48    119.61 o 
   5  10   9    14595.65    16947.11    878.99 o 
   6  10   9     2565.73     2474.24    363.88 o 
   7  10   9     1678.58     1604.22    166.17 o 
   8  10   9     3867.90     4111.23    362.41 o 
   9  10   9     4186.02     4083.34    531.34 o 
  10  10   9      195.72      662.79    161.66 o 
  11  10   9     1189.50     1347.92    305.71 o 
  12  10   9      666.21      518.48    240.88 o 
 -12  11   9       50.43      311.32    254.34 o 
 -11  11   9      603.69      768.21    284.92 o 
 -10  11   9     3820.13     3348.71    477.13 o 
  -9  11   9     1573.02     1539.96    292.48 o 
  -8  11   9     2144.83     2577.90    346.76 o 
  -7  11   9     3634.28     4157.88    325.22 o 
  -6  11   9     1957.59     2074.83    208.33 o 
  -5  11   9      408.09      341.06    138.61 o 
  -4  11   9    18558.16    19005.19    762.56 o 
  -3  11   9     2282.21     2067.03    140.19 o 
  -2  11   9    13771.96    14332.93    570.88 o 
  -1  11   9     5066.08     5629.74    260.66 o 
   0  11   9     5705.32     5941.25    329.27 o 
   1  11   9     5375.68     5477.29    408.94 o 
   2  11   9    14234.82    15669.07    748.18 o 
   3  11   9     2350.27     2282.69    305.30 o 
   4  11   9    15514.80    16250.27    780.92 o 
   5  11   9      510.07      592.58    182.67 o 
   6  11   9     1418.36     1669.84    249.21 o 
   7  11   9     3265.71     3437.15    444.87 o 
   8  11   9     3407.72     3505.39    299.73 o 
   9  11   9     1823.70     1330.67    202.48 o 
  10  11   9     4517.40     5099.24    499.47 o 
  11  11   9      549.74      408.05    610.54 o 
  12  11   9       60.12     -526.13    526.13 o 
 -11  12   9      562.89      600.51    171.97 o 
 -10  12   9      514.30      268.13    178.96 o 
  -9  12   9     6170.72     5794.53    573.76 o 
  -8  12   9     8131.58     8769.76    750.44 o 
  -7  12   9       80.94      175.81    149.78 o 
  -6  12   9     1588.76     1575.10    188.24 o 
  -5  12   9     4314.09     4227.73    262.89 o 
  -4  12   9     2490.06     2230.58    159.87 o 
  -3  12   9    11749.46    12637.55    509.58 o 
  -2  12   9     2661.58     2656.21    171.34 o 
  -1  12   9     5952.96     5840.10    454.09 o 
   0  12   9     8159.05     8452.65    464.23 o 
   1  12   9     5413.41     5796.06    431.70 o 
   2  12   9     2737.03     2695.36    261.81 o 
   3  12   9    10471.83    10932.77    655.25 o 
   4  12   9     2381.39     2149.17    312.30 o 
   5  12   9     3358.51     3709.59    437.68 o 
   6  12   9     1061.10     1041.85    305.73 o 
   7  12   9      144.65      375.65    238.62 o 
   8  12   9     8686.02     9760.05    982.99 o 
   9  12   9     6565.60     7562.73   1004.39 o 
  10  12   9      401.89      962.30    857.11 o 
  11  12   9      702.39      813.30    408.68 o 
 -11  13   9      706.76      604.60    163.77 o 
 -10  13   9     3581.77     3017.56    558.86 o 
  -9  13   9      720.72      699.06    328.00 o 
  -8  13   9     3297.83     3299.87    402.61 o 
  -7  13   9     8125.86     8094.25    558.34 o 
  -6  13   9       60.13      286.62    108.24 o 
  -5  13   9     2166.56     2083.40    162.44 o 
  -4  13   9     6820.04     6872.47    420.67 o 
  -3  13   9      904.94      802.04    117.64 o 
  -2  13   9     3547.75     3877.45    248.25 o 
  -1  13   9    11896.47    12782.28    517.49 o 
   0  13   9     1459.72     1244.40    164.94 o 
   1  13   9    12020.80    12977.17    608.89 o 
   2  13   9     2361.89     2658.23    324.48 o 
   3  13   9     1094.02      982.02    244.75 o 
   4  13   9     7176.64     7599.29    586.08 o 
   5  13   9     1861.36     2044.16    278.64 o 
   6  13   9       37.12      259.10    177.40 o 
   7  13   9     7978.57     8381.40    853.69 o 
   8  13   9     3597.96     3843.10    757.85 o 
   9  13   9      630.89      936.13    399.99 o 
  10  13   9     3657.50     4302.34    922.73 o 
  11  13   9      586.69      374.22    253.94 o 
 -10  14   9      859.21      990.70    294.14 o 
  -9  14   9     3795.48     4000.19    570.91 o 
  -8  14   9     1629.58     1656.25    316.76 o 
  -7  14   9     2013.51     2129.79    406.30 o 
  -6  14   9    11821.00    11860.81    668.98 o 
  -5  14   9      575.27      414.72    136.10 o 
  -4  14   9     3485.55     3394.33    261.01 o 
  -3  14   9     4373.09     4370.25    317.92 o 
  -2  14   9      988.17      890.50    232.81 o 
  -1  14   9     1476.78     1767.71    205.62 o 
   0  14   9    19234.97    22167.90    947.05 o 
   1  14   9      928.66      962.62    207.23 o 
   2  14   9     1308.06     1369.62    240.94 o 
   3  14   9     4067.68     4255.70    388.23 o 
   4  14   9     2974.81     3389.82    387.70 o 
   5  14   9      556.02      438.35    186.37 o 
   6  14   9    11225.63    12686.59   1082.99 o 
   7  14   9     2220.88     1843.26    406.32 o 
   8  14   9     1356.47      977.94    290.66 o 
   9  14   9     3803.41     5232.98    943.01 o 
  10  14   9      828.42      534.92    264.04 o 
  -9  15   9      338.17      708.86    264.35 o 
  -8  15   9     2874.89     2808.74    549.51 o 
  -7  15   9     4315.97     5171.68   1136.59 o 
  -6  15   9      303.95      395.57    317.09 o 
  -5  15   9     4935.56     4959.14    770.80 o 
  -4  15   9      623.10      610.52    160.36 o 
  -3  15   9      744.26      654.04    184.16 o 
  -2  15   9     2107.00     1708.61    260.12 o 
  -1  15   9     6514.34     6834.70    377.05 o 
   0  15   9     1343.55     1001.04    177.25 o 
   1  15   9     7182.73     7840.38    533.77 o 
   2  15   9     2649.29     2682.42    338.24 o 
   3  15   9      683.88      433.60    199.18 o 
   4  15   9      583.98      456.19    160.02 o 
   5  15   9     4439.01     4970.57    620.12 o 
   6  15   9      197.80      377.20    180.15 o 
   7  15   9     4358.87     4850.62    650.34 o 
   8  15   9     2630.19     2651.22    590.19 o 
   9  15   9      294.36      290.33    481.93 o 
  -8  16   9      622.46      468.37    398.25 o 
  -7  16   9     1790.05     1215.68    315.67 o 
  -6  16   9     2342.14     1760.24    344.21 o 
  -5  16   9     1119.97      505.33    277.67 o 
  -4  16   9     1315.04     1204.69    218.12 o 
  -3  16   9     1394.70      993.30    232.07 o 
  -2  16   9      222.27      304.97    127.77 o 
  -1  16   9      587.22      468.72    130.48 o 
   0  16   9     3634.45     3618.88    349.51 o 
   1  16   9      827.37      583.02    163.38 o 
   2  16   9      293.24      116.74    242.80 o 
   3  16   9     2116.38     2588.25    417.24 o 
   4  16   9     1351.47     1652.75    383.90 o 
   5  16   9      991.81      542.19    365.20 o 
   6  16   9     2561.60     2354.01    535.69 o 
   7  16   9     1401.24     1526.00    363.32 o 
   8  16   9      685.77      344.67    179.89 o 
  -7  17   9      500.06      771.91    350.45 o 
  -6  17   9      547.80      647.31    360.77 o 
  -5  17   9     1931.87     2379.52    572.66 o 
  -4  17   9     3058.79     3027.89    688.15 o 
  -3  17   9      620.94      565.21    243.74 o 
  -2  17   9     3106.33     4004.39    586.64 o 
  -1  17   9      789.33      442.70    216.95 o 
   0  17   9       92.01      162.29    231.82 o 
   1  17   9      760.81      446.62    243.94 o 
   2  17   9     3794.06     4371.07    494.55 o 
   3  17   9      602.76      746.90    265.54 o 
   4  17   9     2783.44     2600.07    557.06 o 
   5  17   9     2232.80     2087.80    405.09 o 
   6  17   9      595.24      476.38    204.58 o 
   7  17   9      678.17      664.56    236.13 o 
  -6  18   9      881.18      727.58    280.52 o 
  -5  18   9      533.30      773.94    516.03 o 
  -4  18   9     1818.48     2007.19    555.29 o 
  -3  18   9     6867.12     6522.70    929.53 o 
  -2  18   9      280.44       16.27    737.18 o 
  -1  18   9      729.85      495.18    207.50 o 
   0  18   9      339.77      609.81    290.85 o 
   1  18   9     1095.28     1127.73    361.84 o 
   2  18   9      196.54      600.62    248.61 o 
   3  18   9     6833.00     7834.46    793.40 o 
   4  18   9     1967.26     1593.87    386.27 o 
   5  18   9      454.04      123.53    205.00 o 
   6  18   9     1044.73     1508.99    339.08 o 
  -4  19   9     3834.28     5480.65   1133.11 o 
  -3  19   9     1282.66     1010.24    296.08 o 
  -2  19   9     3400.41     3285.33    608.75 o 
  -1  19   9      943.29      574.82    420.88 o 
   0  19   9      218.14      547.90    277.89 o 
   1  19   9      699.27      675.84    262.55 o 
   2  19   9     3486.90     4020.11    648.47 o 
   3  19   9     1210.61      676.18    271.20 o 
   4  19   9     3959.38     3267.45    970.70 o 
  -1  20   9      707.09      540.24    260.96 o 
   0  20   9     1757.45      815.30    361.91 o 
   1  20   9      771.56     1222.96    539.58 o 
   0   0  10      473.34      382.98    222.85 o 
   1   0  10    58872.67    60796.70   1242.31 o 
   2   0  10     6537.23     6390.04    331.52 o 
   3   0  10     6672.64     7438.43    323.53 o 
   4   0  10     1647.57     1531.91    150.01 o 
   5   0  10    30253.11    29546.66    806.08 o 
   6   0  10      823.03      776.96    144.66 o 
   7   0  10    23624.39    24788.56    817.87 o 
   8   0  10      490.85      449.07    134.86 o 
   9   0  10     7968.18     7987.34    516.11 o 
  10   0  10      861.05      545.92    163.57 o 
  11   0  10     8441.02     9566.73    895.66 o 
  12   0  10      254.71      286.12    249.60 o 
  13   0  10     3869.33     4212.67    704.30 o 
  14   0  10     1638.21     1560.26    345.85 o 
 -14   1  10      839.57      776.08    257.57 o 
 -13   1  10      266.93      165.24    286.63 o 
 -12   1  10     7725.09     8469.92    828.52 o 
 -11   1  10      463.51      571.33    162.28 o 
 -10   1  10    13133.70    13517.33    965.94 o 
  -9   1  10      933.34     1062.27    199.40 o 
  -8   1  10     1063.47     1153.77    215.52 o 
  -7   1  10      784.63      868.60    168.48 o 
  -6   1  10    43286.80    42952.29   1202.33 o 
  -5   1  10    11057.67    10259.44    449.84 o 
  -4   1  10    14474.12    14646.30    536.24 o 
  -3   1  10     1010.80      939.96    110.44 o 
  -2   1  10     5942.74     5889.64    337.79 o 
  -1   1  10     3007.20     2659.00    222.04 o 
   0   1  10   122391.68   127576.30   3095.46 o 
   1   1  10     3139.56     3069.37    224.58 o 
   2   1  10     4189.26     3817.13    261.13 o 
   3   1  10      611.13      496.77     91.79 o 
   4   1  10    16868.25    17249.99    534.60 o 
   5   1  10    11445.46    11474.59    509.34 o 
   6   1  10    44182.34    45714.05   1430.94 o 
   7   1  10      722.71      629.48    133.54 o 
   8   1  10     1095.09     1334.35    201.45 o 
   9   1  10     1319.07     1544.12    298.01 o 
  10   1  10    13712.13    13954.29    845.18 o 
  11   1  10      603.78      830.91    231.83 o 
  12   1  10     7118.97     8456.56    880.12 o 
  13   1  10      255.47     1005.35    240.34 o 
  14   1  10      852.94     1016.50    287.05 o 
 -14   2  10      473.13      673.98    334.44 o 
 -13   2  10     5053.93     5051.50    709.08 o 
 -12   2  10      217.67      376.02    159.48 o 
 -11   2  10    10920.23    11385.87    835.62 o 
 -10   2  10      705.39      632.65    219.82 o 
  -9   2  10     1615.06     1734.12    245.74 o 
  -8   2  10     1587.57     1406.11    189.01 o 
  -7   2  10    16191.70    17233.81    652.03 o 
  -6   2  10      288.18      563.89    117.25 o 
  -5   2  10    21563.34    22404.54    715.55 o 
  -4   2  10     6813.93     6807.76    331.67 o 
  -3   2  10    10759.66    10769.08    422.39 o 
  -2   2  10    12614.54    13488.35    418.06 o 
  -1   2  10    44357.36    43605.43    946.14 o 
   0   2  10      214.22      239.81     77.44 o 
   1   2  10    44604.17    44246.67    947.73 o 
   2   2  10    12176.80    12824.04    406.83 o 
   3   2  10    11781.92    11635.26    405.00 o 
   4   2  10     6468.55     6371.05    305.05 o 
   5   2  10    23879.50    24675.84    677.22 o 
   6   2  10      309.59      261.56    140.11 o 
   7   2  10    17764.45    18613.81    716.73 o 
   8   2  10     1311.14     1210.51    171.74 o 
   9   2  10     1475.39     1526.93    260.73 o 
  10   2  10      875.34     1340.79    265.78 o 
  11   2  10    11264.47    11027.90    910.29 o 
  12   2  10      196.52      726.21    221.69 o 
  13   2  10     4333.73     5381.36    737.24 o 
  14   2  10      579.62      836.13    260.21 o 
 -14   3  10     1158.35     1056.70    302.27 o 
 -13   3  10      912.47     1136.61    358.23 o 
 -12   3  10     4911.76     5392.00    675.44 o 
 -11   3  10     1116.27     1456.30    286.47 o 
 -10   3  10     2430.44     2043.76    475.87 o 
  -9   3  10     9020.43     9183.22    554.69 o 
  -8   3  10    12909.40    13997.36    637.38 o 
  -7   3  10      763.83      827.34    159.21 o 
  -6   3  10    17926.58    18591.24    638.43 o 
  -5   3  10     1520.57     1449.05    172.35 o 
  -4   3  10    21862.15    21731.56    638.94 o 
  -3   3  10    13316.09    13046.66    477.81 o 
  -2   3  10    18827.23    19194.56    576.40 o 
  -1   3  10     7484.88     7447.56    400.89 o 
   0   3  10    76680.14    78685.21   1663.67 o 
   1   3  10     7202.54     7145.65    351.21 o 
   2   3  10    16690.45    16676.79    469.95 o 
   3   3  10    12930.37    12621.10    426.74 o 
   4   3  10    26412.53    26278.18    648.90 o 
   5   3  10     1909.12     1691.88    168.43 o 
   6   3  10    19792.71    20147.72    746.58 o 
   7   3  10     1019.21      858.80    159.73 o 
   8   3  10    12536.21    13048.60    598.89 o 
   9   3  10     8600.31     8226.30    542.92 o 
  10   3  10     2926.12     3038.08    446.97 o 
  11   3  10      955.10     1200.23    252.62 o 
  12   3  10     5141.64     6438.47    710.75 o 
  13   3  10      905.05     1074.50    360.71 o 
  14   3  10     1032.30     1298.12    346.98 o 
 -14   4  10       40.81      220.73    449.58 o 
 -13   4  10     2363.30     2545.64    494.33 o 
 -12   4  10     1879.08     1930.85    301.01 o 
 -11   4  10     4561.81     5453.26    591.35 o 
 -10   4  10     2219.33     2466.76    317.75 o 
  -9   4  10     1016.59      951.41    167.13 o 
  -8   4  10     3422.29     4045.56    372.58 o 
  -7   4  10    17029.26    17889.46    663.49 o 
  -6   4  10     4693.97     4501.01    279.93 o 
  -5   4  10    15562.51    15930.12    586.09 o 
  -4   4  10     4428.90     4316.80    259.18 o 
  -3   4  10     8391.90     7751.62    337.53 o 
  -2   4  10      390.75      304.69     85.22 o 
  -1   4  10    52936.90    52425.18   1210.98 o 
   0   4  10     5045.58     5814.06    357.31 o 
   1   4  10    47873.22    46281.82    952.30 o 
   2   4  10      253.69      391.54     79.35 o 
   3   4  10     9342.09     9297.44    349.96 o 
   4   4  10     4470.20     4595.38    244.57 o 
   5   4  10    17832.62    17683.90    621.60 o 
   6   4  10     5078.08     4689.20    309.04 o 
   7   4  10    18702.40    19582.18    788.63 o 
   8   4  10     2954.28     2900.56    292.55 o 
   9   4  10      763.60     1222.24    248.45 o 
  10   4  10     2141.67     2290.20    356.56 o 
  11   4  10     4649.79     5023.06    602.05 o 
  12   4  10     1785.76     1576.27    319.04 o 
  13   4  10     2513.90     2239.79    514.34 o 
  14   4  10       25.02      467.56    210.36 o 
 -13   5  10      377.04      527.38    229.05 o 
 -12   5  10     4380.64     4363.11    507.92 o 
 -11   5  10      885.63      838.20    248.14 o 
 -10   5  10     1880.30     1963.17    263.66 o 
  -9   5  10     2375.22     2517.68    292.66 o 
  -8   5  10     8483.84     9333.50    565.77 o 
  -7   5  10     1065.97      943.80    139.39 o 
  -6   5  10    19986.21    20779.63    689.59 o 
  -5   5  10     5369.28     5639.04    288.28 o 
  -4   5  10     6116.45     6071.22    304.56 o 
  -3   5  10     1927.15     2102.40    169.01 o 
  -2   5  10    34223.45    32569.38    804.47 o 
  -1   5  10    11297.56    11458.08    445.77 o 
   0   5  10    98617.05   104130.91   1455.94 o 
   1   5  10    10998.36    11435.79    398.62 o 
   2   5  10    33750.58    32992.50    767.49 o 
   3   5  10     1935.94     2144.72    150.55 o 
   4   5  10     7146.32     7252.95    341.74 o 
   5   5  10     5879.26     6216.74    321.31 o 
   6   5  10    22580.81    22806.88    731.17 o 
   7   5  10     1163.91      987.68    186.87 o 
   8   5  10     9817.71    10700.26    600.60 o 
   9   5  10     2039.06     1985.23    417.79 o 
  10   5  10     1527.59     1309.65    480.92 o 
  11   5  10      859.50      778.96    259.02 o 
  12   5  10     4081.74     3583.98    463.61 o 
  13   5  10      381.33      661.38    256.60 o 
 -13   6  10     3074.85     2982.82    464.47 o 
 -12   6  10      857.34     1081.70    297.97 o 
 -11   6  10     3923.59     4263.23    540.77 o 
 -10   6  10     2396.99     2661.55    419.44 o 
  -9   6  10     1006.66      988.28    194.78 o 
  -8   6  10     1190.25     1138.21    176.71 o 
  -7   6  10    14824.42    15108.43    600.98 o 
  -6   6  10     2371.74     2295.47    242.35 o 
  -5   6  10     7811.03     8454.75    377.16 o 
  -4   6  10     4118.61     4219.04    230.57 o 
  -3   6  10     3449.69     3452.52    271.06 o 
  -2   6  10    10729.83      -29.48     29.48 o 
  -1   6  10    43302.16    43921.75    935.86 o 
   0   6  10     2906.03     2710.13    177.15 o 
   1   6  10    44524.92    46638.18   1011.09 o 
   3   6  10     3641.68     3501.49    239.09 o 
   4   6  10     3803.41     3883.48    258.89 o 
   5   6  10     6941.50     7132.79    338.34 o 
   6   6  10     2605.41     2833.79    267.03 o 
   7   6  10    14680.96    15513.84    665.46 o 
   8   6  10     1118.98      872.31    183.96 o 
   9   6  10     1277.70     1222.05    287.59 o 
  10   6  10     2133.12     2431.20    489.83 o 
  11   6  10     3924.77     3804.64    500.82 o 
  12   6  10      795.62      968.65    301.54 o 
  13   6  10     3020.72     3733.73    638.73 o 
 -13   7  10       34.65      252.20    299.53 o 
 -12   7  10     6759.90     7689.08    851.16 o 
 -11   7  10     1368.97     1506.74    421.74 o 
 -10   7  10      667.98      511.45    260.64 o 
  -9   7  10      673.07      606.21    190.88 o 
  -8   7  10     6592.39     6277.81    424.39 o 
  -7   7  10     2403.38     2375.89    201.39 o 
  -6   7  10    13217.85    13909.37    593.52 o 
  -5   7  10    10725.99    10469.53    466.85 o 
  -4   7  10     2147.15     1987.57    170.88 o 
  -3   7  10    18051.16    18481.75    672.40 o 
  -2   7  10     2746.88     2843.93    247.52 o 
  -1   7  10    14412.64    13602.93    364.22 o 
   0   7  10    14910.12    15291.34    434.23 o 
   1   7  10    15984.79    16254.35    481.90 o 
   2   7  10     3170.21     3608.36    234.37 o 
   3   7  10    19542.76    20277.18    740.37 o 
   4   7  10     3870.67     3480.09    293.61 o 
   5   7  10    10535.15    10884.63    387.64 o 
   6   7  10    12434.36    13857.09    528.60 o 
   7   7  10     2405.58     2373.83    234.28 o 
   8   7  10     7367.54     7410.26    629.46 o 
   9   7  10      599.76     1116.18    244.35 o 
  10   7  10      792.11      715.20    244.47 o 
  11   7  10     1146.71     1439.28    262.11 o 
  12   7  10     6283.60     6282.97    729.07 o 
  13   7  10       51.85      549.46    231.80 o 
 -13   8  10     5203.14     5716.73    673.06 o 
 -12   8  10      779.69      612.69    401.30 o 
 -11   8  10     6822.64     7346.81    716.59 o 
 -10   8  10      547.57      701.10    204.51 o 
  -9   8  10     1089.43     1022.64    193.95 o 
  -8   8  10     1126.01     1236.19    199.25 o 
  -7   8  10     1929.64     2028.29    240.86 o 
  -6   8  10     4502.48     4314.46    322.61 o 
  -5   8  10     6613.13     6487.15    369.02 o 
  -4   8  10    20070.60    21863.60    683.93 o 
  -3   8  10      911.56      832.60    125.44 o 
  -2   8  10    23940.91    23766.99    801.33 o 
  -1   8  10     6160.26     6170.49    359.57 o 
   0   8  10      379.28      472.32     78.83 o 
   1   8  10     6994.81     7543.00    292.68 o 
   2   8  10    25386.64    25773.62    852.52 o 
   3   8  10     1423.25     1342.95    180.31 o 
   4   8  10    21852.94    23809.74    860.64 o 
   5   8  10     6419.01     6548.78    417.63 o 
   6   8  10     4323.84     4091.23    279.86 o 
   7   8  10     3572.29     3609.89    293.48 o 
   8   8  10      704.73      586.95    143.13 o 
   9   8  10      979.57     1347.88    306.63 o 
  10   8  10      578.80      550.27    171.62 o 
  11   8  10     7087.76     8503.25    706.37 o 
  12   8  10      678.43      879.36    282.70 o 
  13   8  10     5342.52     3823.50    706.00 o 
 -12   9  10     8000.78     8829.93    952.21 o 
 -11   9  10       30.90      322.71    251.69 o 
 -10   9  10     4604.02     5427.62    888.92 o 
  -9   9  10     2693.96     3174.35    444.78 o 
  -8   9  10      941.17      969.62    196.28 o 
  -7   9  10     1533.77     1490.67    214.10 o 
  -6   9  10     4611.31     4877.73    314.65 o 
  -5   9  10     2507.18     2762.13    217.47 o 
  -4   9  10     9108.26     9411.26    438.11 o 
  -3   9  10    19003.52    18855.90    609.59 o 
  -2   9  10     3938.75     3444.77    255.32 o 
  -1   9  10     7717.78     7737.12    326.99 o 
   0   9  10      855.13      918.92     89.91 o 
   1   9  10     9108.77     8831.87    516.39 o 
   2   9  10     3511.22     3373.56    246.20 o 
   3   9  10    19216.19    18615.78    686.48 o 
   4   9  10     8981.95    10076.99    548.24 o 
   5   9  10     3250.41     3376.21    312.78 o 
   6   9  10     5129.95     5266.60    408.02 o 
   7   9  10     1020.31      949.33    136.73 o 
   8   9  10     1000.62     1052.64    232.25 o 
   9   9  10     2936.32     3435.69    391.08 o 
  10   9  10     4578.43     3750.53    473.65 o 
  11   9  10       92.88      185.25    229.33 o 
  12   9  10     8504.06     8813.02    954.02 o 
 -12  10  10       59.68      482.66    273.91 o 
 -11  10  10    10523.84    10947.65   1141.44 o 
 -10  10  10     2157.18     2476.38    414.38 o 
  -9  10  10     1335.80     1167.07    239.81 o 
  -8  10  10     3996.18     4613.21    479.85 o 
  -7  10  10     3232.47     3144.96    344.31 o 
  -6  10  10      169.03      278.99    150.02 o 
  -5  10  10    17185.41    19446.84    671.74 o 
  -4  10  10     3778.99     3557.73    264.65 o 
  -3  10  10     3055.55     3270.52    227.21 o 
  -2  10  10    13412.98    13168.98    487.59 o 
  -1  10  10     3662.20     3894.86    236.52 o 
   0  10  10      505.95      518.91     73.07 o 
   1  10  10     2580.36     2743.11    187.13 o 
   2  10  10    13453.17    13998.57    598.86 o 
   3  10  10     3087.40     3116.25    253.16 o 
   4  10  10     4850.21     4897.03    358.66 o 
   5  10  10    19962.29    23526.30   1080.37 o 
   6  10  10      121.81       47.70    189.68 o 
   7  10  10     3473.35     3915.05    427.49 o 
   8  10  10     4636.08     4767.39    296.16 o 
   9  10  10     1514.05     1153.49    211.92 o 
  10  10  10     2621.30     2578.94    512.80 o 
  11  10  10    10511.87    12181.39   1441.43 o 
  12  10  10      132.24     1035.83    449.30 o 
 -11  11  10      272.21      831.35    248.39 o 
 -10  11  10     4581.60     4927.44    565.03 o 
  -9  11  10     4065.31     4168.81    495.36 o 
  -8  11  10      438.91      467.92    152.89 o 
  -7  11  10     7621.78     7988.93    489.23 o 
  -6  11  10    12429.97    13631.38    631.59 o 
  -5  11  10     1015.65     1029.49    151.42 o 
  -4  11  10    11982.80    11997.46    466.44 o 
  -3  11  10     6080.10     6186.17    318.45 o 
  -2  11  10     2645.33     2445.13    208.82 o 
  -1  11  10     5401.39     5301.80    323.71 o 
   0  11  10     2854.49     3166.70    243.98 o 
   1  11  10     4995.70     4686.06    363.03 o 
   2  11  10     1801.96     1735.03    246.84 o 
   3  11  10     6964.08     7781.56    489.11 o 
   4  11  10    12152.06    12620.97    650.72 o 
   5  11  10     1222.76     1199.07    223.56 o 
   6  11  10    11888.73    13203.92    827.56 o 
   7  11  10     8228.08     9551.13    707.64 o 
   8  11  10      206.72      327.24    211.25 o 
   9  11  10     4532.39     4042.28    617.37 o 
  10  11  10     4750.44     5320.36    718.14 o 
  11  11  10      389.87      627.17    653.31 o 
 -11  12  10     4974.64     4622.78    706.42 o 
 -10  12  10     2474.71     2459.92    430.96 o 
  -9  12  10     1480.17     1325.68    473.34 o 
  -8  12  10     3916.16     4565.00    540.26 o 
  -7  12  10     5037.28     4973.12    467.75 o 
  -6  12  10     3886.34     3516.48    294.16 o 
  -5  12  10    14037.16    14917.80    632.67 o 
  -4  12  10     2434.14     2199.87    179.94 o 
  -3  12  10      525.50      495.54    124.05 o 
  -2  12  10     2297.79     2437.81    203.52 o 
  -1  12  10     4971.31     5113.73    417.07 o 
   0  12  10     6984.42     6506.97    388.41 o 
   1  12  10     3733.75     4046.36    332.88 o 
   2  12  10     1883.48     2005.97    238.57 o 
   3  12  10      835.28      698.79    243.64 o 
   4  12  10     2106.34     2226.17    378.70 o 
   5  12  10    14657.07    15462.69    773.45 o 
   6  12  10     3852.54     4257.87    533.78 o 
   7  12  10     4616.12     5177.29    563.16 o 
   8  12  10     4022.21     4113.30    583.72 o 
   9  12  10     1566.56      747.69    398.51 o 
  10  12  10     2864.26     2679.13    686.03 o 
  11  12  10     4901.63     7249.66   1365.88 o 
 -10  13  10     1188.33     1158.74    216.45 o 
  -9  13  10     3973.74     3370.86    427.54 o 
  -8  13  10     1398.49      733.48    323.56 o 
  -7  13  10     2300.55     2106.36    273.43 o 
  -6  13  10     8165.97     7928.30    416.52 o 
  -5  13  10     1484.11     1120.85    153.66 o 
  -4  13  10     6723.62     6711.45    482.30 o 
  -3  13  10      673.28      615.36    135.44 o 
  -2  13  10     1619.70     1873.21    246.08 o 
  -1  13  10     1652.67     1811.99    279.51 o 
   0  13  10    10503.17    11633.61    558.56 o 
   1  13  10     1403.95     1163.50    203.44 o 
   2  13  10      807.98      654.08    167.32 o 
   3  13  10      561.65      475.94    118.16 o 
   4  13  10     6538.75     6387.47    755.77 o 
   5  13  10     1378.35     1323.44    233.06 o 
   6  13  10     8037.62     9822.97    897.09 o 
   7  13  10     2402.69     2474.24    486.90 o 
   8  13  10     1140.16     1359.65    369.11 o 
   9  13  10     4400.53     2536.31   1735.43 o 
  10  13  10     1134.66      996.09    428.43 o 
 -10  14  10     2058.35     1753.25    399.97 o 
  -9  14  10       32.59      300.26    438.33 o 
  -8  14  10      295.76      140.31    231.22 o 
  -7  14  10     3369.55     3686.89    382.44 o 
  -6  14  10      886.30      700.80    145.95 o 
  -5  14  10     8001.39     8012.82    598.56 o 
  -4  14  10      472.84      341.83    104.68 o 
  -3  14  10     2636.14     2751.97    232.76 o 
  -2  14  10      334.59      273.29    258.57 o 
  -1  14  10     8179.38     8264.02    594.40 o 
   0  14  10        8.70       95.33    163.28 o 
   1  14  10     8281.81     8969.45    580.01 o 
   2  14  10      193.82      107.56    195.65 o 
   3  14  10     2595.03     2265.95    304.97 o 
   4  14  10      208.46      251.17    215.50 o 
   5  14  10     7576.78     9192.76    837.63 o 
   6  14  10     1024.77      564.76    361.72 o 
   7  14  10     3581.63     3763.55    563.45 o 
   8  14  10      496.60      686.54    272.44 o 
   9  14  10       83.26      648.36    306.38 o 
  10  14  10     2148.94     1443.25    443.73 o 
  -9  15  10      734.35      673.64    449.19 o 
  -8  15  10      796.39      751.19    240.55 o 
  -7  15  10      914.52      443.14    224.93 o 
  -6  15  10     5083.72     5292.68    778.49 o 
  -5  15  10       97.07      330.06    117.53 o 
  -4  15  10     6132.52     6360.64    494.52 o 
  -3  15  10      661.82      843.32    290.79 o 
  -2  15  10     6181.17     6714.08    566.37 o 
  -1  15  10      279.26      273.56    110.87 o 
   0  15  10     8006.32     8985.75    773.78 o 
   1  15  10      350.45      219.94    176.81 o 
   2  15  10     6562.20     7307.37    584.59 o 
   3  15  10      365.31      609.37    215.00 o 
   4  15  10     6104.99     7090.61    774.79 o 
   5  15  10       73.24      339.83    242.51 o 
   6  15  10     4996.80     6549.76    733.83 o 
   7  15  10     1284.77     1020.31    565.45 o 
   8  15  10      906.65     1035.54    318.23 o 
   9  15  10      708.07      628.23    573.41 o 
  -8  16  10     1078.43      748.64    302.45 o 
  -7  16  10     1790.87     2085.80    525.26 o 
  -6  16  10      450.32      836.23    354.61 o 
  -5  16  10     5030.85     4095.06    964.47 o 
  -4  16  10      928.22     1106.59    287.32 o 
  -3  16  10     3511.36     3452.41    487.78 o 
  -2  16  10      653.55      349.67    206.46 o 
  -1  16  10     6871.89     6685.18    667.10 o 
   0  16  10      319.18      218.88     81.95 o 
   1  16  10     7246.28     7924.23    692.46 o 
   2  16  10      586.12      345.36    280.11 o 
   3  16  10     3560.04     4219.61    492.69 o 
   4  16  10      872.03      418.13    215.33 o 
   5  16  10     4683.21     5864.23    586.35 o 
   6  16  10      478.52      521.09    241.48 o 
   7  16  10     1910.05     1533.99    386.46 o 
   8  16  10     1297.34      946.27    426.66 o 
  -7  17  10      831.17      703.32    340.80 o 
  -6  17  10     2937.30     2891.18    898.45 o 
  -5  17  10     1102.74      546.20    271.27 o 
  -4  17  10     2634.17     2271.89    554.50 o 
  -3  17  10     1793.60     1802.67    440.95 o 
  -2  17  10      268.52      355.35    251.45 o 
  -1  17  10      917.43     1619.42    414.12 o 
   0  17  10     4226.52     3908.13    500.96 o 
   1  17  10     1067.80      720.16    222.96 o 
   2  17  10      339.37       95.58    129.27 o 
   3  17  10     1654.46     1364.70    384.63 o 
   4  17  10     2195.00     2299.81    435.78 o 
   5  17  10      853.37      376.38    192.30 o 
   6  17  10     3211.06     3675.67    594.46 o 
   7  17  10      829.97      802.58    292.71 o 
  -5  18  10      128.71      -54.77    457.39 o 
  -4  18  10     1632.44     2291.91    566.30 o 
  -3  18  10     1570.03     1357.50    448.01 o 
  -2  18  10     1085.00      829.55    293.40 o 
  -1  18  10     1193.73     1377.04    531.19 o 
   0  18  10     1127.46     1043.45    330.17 o 
   1  18  10     1203.47      647.13    292.26 o 
   2  18  10     1262.39      863.48    262.26 o 
   3  18  10     1589.05     1033.46    193.99 o 
   4  18  10     1435.16     1141.36    380.93 o 
   5  18  10      267.40      158.80    304.12 o 
  -4  19  10      104.40      866.73    304.27 o 
  -3  19  10     2732.58     2918.86    721.85 o 
  -2  19  10       45.69      286.76    415.71 o 
  -1  19  10      206.43      628.47    340.79 o 
   0  19  10      719.90       84.25    318.69 o 
   1  19  10      270.45      199.50    443.65 o 
   2  19  10      103.10      488.21    233.93 o 
   3  19  10     2686.67     2220.90    906.79 o 
   4  19  10       94.07     -323.30    479.15 o 
   1   0  11      809.17      909.15    141.64 o 
   2   0  11     5371.87     5513.38    300.97 o 
   3   0  11    11859.59    12240.80    448.73 o 
   4   0  11    11538.23    12221.19    490.46 o 
   5   0  11     1358.87     1210.90    134.25 o 
   6   0  11    13630.43    14042.67    543.63 o 
   7   0  11     1196.63     1000.33    141.46 o 
   8   0  11      193.46      289.31    146.86 o 
   9   0  11     6376.57     6341.41    484.63 o 
  10   0  11      771.12      397.22    219.49 o 
  11   0  11     4062.56     4504.24    628.24 o 
  12   0  11      253.48      539.92    433.50 o 
  13   0  11     1565.40     1147.30    257.31 o 
  14   0  11       13.93      129.74    301.45 o 
 -14   1  11     2671.44     2152.70    426.22 o 
 -13   1  11      838.95      647.70    251.02 o 
 -12   1  11        8.96      207.63    365.54 o 
 -11   1  11      498.52      636.50    182.28 o 
 -10   1  11     9653.59    10407.15    725.72 o 
  -9   1  11       22.75      546.04    162.72 o 
  -8   1  11     7064.54     6342.13    416.52 o 
  -7   1  11     2451.18     2553.33    236.81 o 
  -6   1  11      170.43      403.39    121.54 o 
  -5   1  11      505.14      440.82    108.91 o 
  -4   1  11    11518.38    11930.53    504.64 o 
  -3   1  11    19262.90    19738.38    505.78 o 
  -2   1  11    14824.07    14477.30    484.24 o 
  -1   1  11     1485.64     1353.50    156.29 o 
   0   1  11    14991.17    17744.66    840.64 o 
   1   1  11     1532.73     1604.11    152.09 o 
   2   1  11    11638.98    11542.02    411.65 o 
   3   1  11    19147.68    19908.26    520.12 o 
   4   1  11    14579.28    14664.57    444.90 o 
   5   1  11      674.23      521.30    111.90 o 
   6   1  11      319.79      338.53    108.81 o 
   7   1  11     2354.16     2198.19    202.54 o 
   8   1  11     7803.90     7604.36    479.82 o 
   9   1  11       40.86      386.68    148.79 o 
  10   1  11    10043.68    10355.22    732.76 o 
  11   1  11      563.36      504.12    203.77 o 
  12   1  11        2.43      173.35    175.27 o 
  13   1  11     1054.24      881.04    348.83 o 
  14   1  11     3586.60     4017.35    634.37 o 
 -14   2  11      274.63      286.69    348.85 o 
 -13   2  11     1784.34     2035.24    497.09 o 
 -12   2  11      121.11      650.63    334.33 o 
 -11   2  11     2692.32     2297.80    380.55 o 
 -10   2  11      637.94      817.67    189.09 o 
  -9   2  11    16386.85    17652.01    875.24 o 
  -8   2  11     1262.61     1220.58    177.75 o 
  -7   2  11    11532.65    11904.19    518.76 o 
  -6   2  11     3506.07     3496.42    262.35 o 
  -5   2  11     3024.02     3092.78    238.38 o 
  -4   2  11     2772.78     2773.42    223.91 o 
  -3   2  11    18119.07    18599.17    560.05 o 
  -2   2  11     1449.93     1274.05    135.88 o 
  -1   2  11    10618.19    10042.45    470.75 o 
   0   2  11     1962.76     1917.54    177.72 o 
   1   2  11    11600.99    10897.12    499.82 o 
   2   2  11     1032.50     1056.36    125.38 o 
   3   2  11    21580.22    21924.14    562.30 o 
   4   2  11     3404.62     3490.36    220.71 o 
   5   2  11     3813.83     3463.69    228.79 o 
   6   2  11     3449.47     3174.01    265.43 o 
   7   2  11    12296.57    12611.37    594.52 o 
   8   2  11     1112.13      955.80    171.56 o 
   9   2  11    15661.35    15753.62    867.34 o 
  10   2  11      709.40     1126.36    283.36 o 
  11   2  11     3075.89     3432.73    453.56 o 
  12   2  11      160.49      470.97    224.40 o 
  13   2  11     2345.90     1748.73    380.92 o 
  14   2  11      244.64      424.91    293.33 o 
 -14   3  11     4710.08     4336.67    629.00 o 
 -13   3  11       30.92      364.36    289.02 o 
 -12   3  11      398.34      627.16    274.52 o 
 -11   3  11      592.91      529.93    179.78 o 
 -10   3  11     9460.88    10084.33    695.13 o 
  -9   3  11     1360.36     1139.98    168.67 o 
  -8   3  11    20986.15    22510.82    955.80 o 
  -7   3  11     2188.17     2283.50    210.95 o 
  -6   3  11     4466.83     4317.81    275.61 o 
  -5   3  11     2457.94     2394.65    207.12 o 
  -4   3  11    10838.60    10001.73    440.70 o 
  -3   3  11      374.84      365.37     76.38 o 
  -2   3  11    12756.14    12529.23    483.65 o 
  -1   3  11    31980.20    31197.56    742.54 o 
   0   3  11    25424.16    25510.87    799.70 o 
   1   3  11    32574.28    32941.24    838.61 o 
   2   3  11    14685.20    14120.22    462.17 o 
   3   3  11      296.77      419.75     87.79 o 
   4   3  11    11040.72    11249.32    427.39 o 
   5   3  11     2090.57     2037.43    165.37 o 
   6   3  11     4139.64     3643.95    286.71 o 
   7   3  11     2254.29     2239.50    234.80 o 
   8   3  11    20815.17    20710.42    956.37 o 
   9   3  11     1587.62     1445.87    278.52 o 
  10   3  11     8647.45     8920.62    751.65 o 
  11   3  11      662.25      615.14    206.31 o 
  12   3  11      216.85      185.50    211.26 o 
  13   3  11       16.89     -177.69    339.92 o 
  14   3  11     4873.95     5704.94    791.81 o 
 -13   4  11     3592.03     3524.72    497.30 o 
 -12   4  11      828.56      717.39    205.45 o 
 -11   4  11     1675.35     1641.21    315.20 o 
 -10   4  11     1021.66      936.52    317.73 o 
  -9   4  11    25076.30    28199.28    919.84 o 
  -8   4  11     7995.73     8372.79    519.80 o 
  -7   4  11    25537.07    26761.33    881.06 o 
  -6   4  11     1060.22     1094.23    151.29 o 
  -5   4  11     2476.52     2949.50    226.77 o 
  -4   4  11     2357.64     2697.25    211.67 o 
  -3   4  11    21829.23    22268.54    661.16 o 
  -2   4  11    14150.97    14926.24    524.90 o 
  -1   4  11    19691.32    20585.41    638.88 o 
   0   4  11     5692.79     5302.15    298.69 o 
   1   4  11    23143.98    23679.92    587.60 o 
   2   4  11    14326.10    15403.05    477.03 o 
   3   4  11    21465.55    22020.71    593.97 o 
   4   4  11     2463.89     2601.68    188.82 o 
   5   4  11     2855.48     2701.75    227.47 o 
   6   4  11      911.01      983.76    129.10 o 
   7   4  11    24040.50    24554.48    917.61 o 
   8   4  11     8469.84     7634.04    588.21 o 
   9   4  11    24431.57    25923.58   1255.65 o 
  10   4  11     1092.42     1272.21    296.06 o 
  11   4  11     1238.84     1437.79    321.05 o 
  12   4  11      780.74      543.67    275.97 o 
  13   4  11     3347.58     2616.27    425.03 o 
 -13   5  11      104.21      327.87    360.44 o 
 -12   5  11      922.93      778.16    220.00 o 
 -11   5  11     3215.82     2361.14    392.51 o 
 -10   5  11    15603.64    16517.31   1129.05 o 
  -9   5  11     3467.34     3824.62    408.98 o 
  -8   5  11    28256.70    30082.04   1027.23 o 
  -7   5  11      874.36      812.17    132.14 o 
  -6   5  11     5215.78     5314.87    322.12 o 
  -5   5  11     3163.99     3278.89    234.86 o 
  -4   5  11     8856.01     9085.36    385.80 o 
  -3   5  11     4934.38     5354.95    299.13 o 
  -2   5  11    29352.42    30672.19    846.79 o 
  -1   5  11      310.42      230.47     81.57 o 
   0   5  11     2407.67     2839.59    244.05 o 
   1   5  11      536.76      355.27     74.90 o 
   2   5  11    28823.26    29395.97    758.90 o 
   3   5  11     4480.95     4665.04    252.73 o 
   4   5  11     9193.17     8656.79    332.72 o 
   5   5  11     2996.46     2793.04    217.05 o 
   6   5  11     4780.67     4787.91    305.62 o 
   7   5  11     1260.39      928.86    162.20 o 
   8   5  11    25981.94    25655.61    986.94 o 
   9   5  11     3564.84     3560.32    446.84 o 
  10   5  11    14470.61    16172.93   1130.71 o 
  11   5  11     3210.40     3223.99    452.92 o 
  12   5  11     1017.06      957.53    363.39 o 
  13   5  11       72.79      113.07    308.17 o 
 -13   6  11     3360.49     2573.74    376.15 o 
 -12   6  11     2239.27     1623.59    317.50 o 
 -11   6  11      843.36      978.80    290.03 o 
 -10   6  11     5530.84     5440.64    557.27 o 
  -9   6  11    16673.56    19068.27    937.49 o 
  -8   6  11     1791.79     2094.93    269.10 o 
  -7   6  11    14098.37    14861.57    689.04 o 
  -6   6  11     3206.68     3461.47    270.41 o 
  -5   6  11     2693.78     2704.47    199.63 o 
  -4   6  11    11062.05    11404.91    405.06 o 
  -3   6  11    31603.93    32525.35   1016.33 o 
  -2   6  11      732.04      453.30     57.47 o 
  -1   6  11    11057.98    10211.91    498.96 o 
   0   6  11      337.49      282.98     92.95 o 
   1   6  11     9002.90     8316.56    399.55 o 
   2   6  11      918.90     1073.21    130.94 o 
   3   6  11    29085.69    29848.27    983.07 o 
   4   6  11    10194.19    10640.94    442.69 o 
   5   6  11     3155.38     3562.57    234.42 o 
   6   6  11     3973.00     3587.78    279.92 o 
   7   6  11    13124.57    14075.08    664.16 o 
   8   6  11     2073.94     2107.08    374.92 o 
   9   6  11    15587.41    15938.54    980.87 o 
  10   6  11     5420.94     6394.83    689.31 o 
  11   6  11      975.16      675.55    239.69 o 
  12   6  11     2230.00     2325.95    396.20 o 
  13   6  11     3315.75     3486.23    620.71 o 
 -13   7  11     2599.73     2392.52    423.02 o 
 -12   7  11      916.76      547.32    322.76 o 
 -11   7  11     4239.22     4435.91    538.10 o 
 -10   7  11     5486.11     6147.97    584.84 o 
  -9   7  11     4648.97     4713.16    443.97 o 
  -8   7  11    18521.71    19534.83    833.74 o 
  -7   7  11     7921.84     7580.24    367.51 o 
  -6   7  11      877.43      897.45    112.07 o 
  -5   7  11      290.88      434.81    127.20 o 
  -4   7  11    22253.54    22941.36    761.46 o 
  -3   7  11     8202.90     7754.09    384.01 o 
  -2   7  11    54987.98    57579.23    837.43 o 
  -1   7  11     2690.08     2901.03    160.92 o 
   0   7  11      607.65      712.98     95.77 o 
   1   7  11     2498.06     2656.82    190.86 o 
   2   7  11    51064.63    53381.52   1199.73 o 
   3   7  11     9083.50     8269.67    370.47 o 
   4   7  11    22238.42    22906.97    776.11 o 
   5   7  11      724.13      676.98    114.67 o 
   6   7  11      964.70      745.60    121.55 o 
   7   7  11     7959.26     8098.67    483.37 o 
   8   7  11    18480.94    19930.07   1055.21 o 
   9   7  11     4913.65     4815.89    494.36 o 
  10   7  11     4437.52     5090.81    590.74 o 
  11   7  11     4451.79     5395.15    870.44 o 
  12   7  11      848.70      874.70    266.77 o 
  13   7  11     2615.40     2415.73    542.88 o 
 -12   8  11     2031.72     2010.70    390.35 o 
 -11   8  11      153.47        5.38    297.78 o 
 -10   8  11     1572.39     1425.85    312.67 o 
  -9   8  11    12120.47    13794.69   1016.35 o 
  -8   8  11     1270.57     1419.15    292.94 o 
  -7   8  11     4740.36     4986.33    487.32 o 
  -6   8  11     4192.41     3888.27    320.99 o 
  -5   8  11     6270.05     6518.50    391.16 o 
  -4   8  11     3076.17     2768.92    243.45 o 
  -3   8  11    38718.48    41703.49   1177.46 o 
  -2   8  11     3257.46     2919.96    251.45 o 
  -1   8  11    19707.94      -32.30     32.30 o 
   0   8  11      681.87      651.03     82.27 o 
   2   8  11     3385.16     3221.04    236.39 o 
   3   8  11    35283.53    37760.57   1093.96 o 
   4   8  11     2717.64     2716.56    244.58 o 
   5   8  11     5667.55     6116.95    420.30 o 
   6   8  11     4880.74     4668.00    307.51 o 
   7   8  11     5166.81     5504.36    357.14 o 
   8   8  11     1095.39      919.71    194.50 o 
   9   8  11    11127.84    11491.27    739.34 o 
  10   8  11     1767.56     2080.19    288.57 o 
  11   8  11      235.19      482.58    222.24 o 
  12   8  11     2160.28     1922.72    319.64 o 
 -12   9  11      112.29      576.92    212.70 o 
 -11   9  11     1507.63     1284.68    365.53 o 
 -10   9  11     1456.27     1394.82    297.94 o 
  -9   9  11     1926.52     2312.38    317.73 o 
  -8   9  11     4893.04     5674.82    527.70 o 
  -7   9  11       72.40      114.13    152.51 o 
  -6   9  11     3154.32     3303.75    305.54 o 
  -5   9  11     1009.16      796.43    124.50 o 
  -4   9  11    20930.16    21488.32    756.63 o 
  -3   9  11     2070.94     1922.43    178.15 o 
  -2   9  11    26374.95    27852.83    936.30 o 
  -1   9  11      378.09      407.96    128.72 o 
   0   9  11      120.98      206.87     74.46 o 
   1   9  11      207.25      285.33     81.97 o 
   2   9  11    22855.34    23352.44    949.35 o 
   3   9  11     2077.47     2122.12    222.44 o 
   4   9  11    18156.24    18458.29    777.00 o 
   5   9  11      920.92      746.88    199.34 o 
   6   9  11     2761.16     3486.14    389.03 o 
   7   9  11       17.07      124.06    113.70 o 
   8   9  11     5301.71     5391.60    323.93 o 
   9   9  11     2014.32     1994.59    285.99 o 
  10   9  11     1814.70     1594.83    450.29 o 
  11   9  11     1682.61     1344.05    373.86 o 
  12   9  11       87.46      357.06    172.97 o 
 -12  10  11     1644.64     1374.21    283.28 o 
 -11  10  11     1182.45     1005.67    319.78 o 
 -10  10  11      999.81     1441.45    353.53 o 
  -9  10  11     3250.80     4010.08    459.93 o 
  -8  10  11     3056.59     3041.20    471.08 o 
  -7  10  11      631.38      886.25    149.71 o 
  -6  10  11      361.08      537.71    135.03 o 
  -5  10  11    11356.33    11617.68    522.09 o 
  -4  10  11     4924.08     4822.44    309.85 o 
  -3  10  11    15484.13    17489.36    658.89 o 
  -2  10  11     3261.49     3850.00    271.95 o 
  -1  10  11    11710.29    11269.18    469.47 o 
   0  10  11     1148.01     1265.05    120.14 o 
   1  10  11    10912.13    11367.66    465.46 o 
   2  10  11     2875.67     3728.01    277.92 o 
   3  10  11    13263.60    14819.37    656.33 o 
   4  10  11     4280.78     4685.24    374.78 o 
   5  10  11    11055.86    11995.16    780.27 o 
   6  10  11      260.43      596.54    158.80 o 
   7  10  11     1060.58      735.86    200.71 o 
   8  10  11     2588.39     2471.85    300.86 o 
   9  10  11     4095.79     3494.94    339.46 o 
  10  10  11     1439.13     1481.00    312.45 o 
  11  10  11     1248.16      790.15    336.99 o 
  12  10  11     1385.60      939.47    279.38 o 
 -11  11  11     1411.86     1424.38    470.71 o 
 -10  11  11     3104.26     3282.34    544.88 o 
  -9  11  11      533.61      594.85    190.47 o 
  -8  11  11     2156.33     1904.95    416.73 o 
  -7  11  11     3733.53     3939.88    371.98 o 
  -6  11  11     2911.36     3007.21    280.49 o 
  -5  11  11     1170.07      983.17    129.32 o 
  -4  11  11    12203.84    13631.28    537.84 o 
  -3  11  11     6591.51     6897.32    285.73 o 
  -2  11  11    11904.19    12857.28    577.59 o 
  -1  11  11     9622.27     9813.43    520.82 o 
   0  11  11     1170.96     1394.29    118.79 o 
   1  11  11     8586.89     8998.96    397.93 o 
   2  11  11    11986.26    13382.91    616.82 o 
   3  11  11     5715.35     6009.34    336.34 o 
   4  11  11    12139.56    13480.14    795.97 o 
   5  11  11      752.81      855.12    220.84 o 
   6  11  11     2734.72     2978.68    387.46 o 
   7  11  11     2595.60     2139.92    398.50 o 
   8  11  11     3351.94     3517.16    508.24 o 
   9  11  11      538.25      477.30    327.20 o 
  10  11  11     3824.43     5163.17    903.19 o 
  11  11  11     1326.03     1415.92    514.25 o 
 -11  12  11      750.91     1168.69    319.40 o 
 -10  12  11     1247.89     1082.16    296.78 o 
  -9  12  11     4349.00     5187.18    619.44 o 
  -8  12  11     4339.04     3827.00    480.92 o 
  -7  12  11       46.73      438.68    292.65 o 
  -6  12  11      904.76      790.79    168.39 o 
  -5  12  11     8222.41     8045.74    421.05 o 
  -4  12  11     4287.87     4240.89    246.33 o 
  -3  12  11    14867.47    14958.59    658.74 o 
  -2  12  11     3495.37     3612.80    286.83 o 
  -1  12  11     5025.24     5121.91    237.53 o 
   0  12  11     7075.37     7723.36    303.97 o 
   1  12  11     3869.64     3549.97    375.54 o 
   2  12  11     3550.13     3722.86    401.08 o 
   3  12  11    16649.97    19532.59   1235.52 o 
   4  12  11     3483.83     3423.02    309.70 o 
   5  12  11     8648.07     9397.18    600.83 o 
   6  12  11      564.20      686.75    240.09 o 
   7  12  11        4.54      231.28    162.56 o 
   8  12  11     3770.13     3622.84    489.10 o 
   9  12  11     5720.78     7218.80    747.03 o 
  10  12  11     1047.21     1087.84    582.55 o 
  11  12  11      841.52     1042.61    426.23 o 
 -10  13  11     2467.74     2645.13    551.62 o 
  -9  13  11       70.15      -11.75    312.65 o 
  -8  13  11     1721.29     1840.11    410.84 o 
  -7  13  11     3192.23     3164.46    325.71 o 
  -6  13  11      139.88      384.41    134.87 o 
  -5  13  11      950.37      582.04     93.38 o 
  -4  13  11     8261.48     8218.23    451.88 o 
  -3  13  11     3889.37     3880.97    316.49 o 
  -2  13  11     8385.04     9275.06    434.19 o 
  -1  13  11     9631.62     9112.51    773.92 o 
   0  13  11       20.96       31.72     54.95 o 
   1  13  11    10541.27    10992.37    599.30 o 
   2  13  11     8787.63    10070.13    690.00 o 
   3  13  11     3494.63     3721.55    413.29 o 
   4  13  11     8724.34     8708.47    764.34 o 
   5  13  11      532.87      916.95    270.81 o 
   6  13  11      199.48      261.30    233.06 o 
   7  13  11     3048.80     2989.18    667.69 o 
   8  13  11     2010.75     1454.55    360.90 o 
   9  13  11       47.16      649.67    301.16 o 
  10  13  11     2692.64     3291.82    664.50 o 
  -9  14  11     3513.18     3359.61    563.02 o 
  -8  14  11      306.86      324.81    595.85 o 
  -7  14  11      618.16      285.19    213.75 o 
  -6  14  11     2523.79     1932.40    316.20 o 
  -5  14  11     1674.38     1935.37    491.54 o 
  -4  14  11     1332.04     1189.51    166.13 o 
  -3  14  11     7292.81     7401.52    494.20 o 
  -2  14  11     3708.03     3138.55    342.88 o 
  -1  14  11     1769.54     2011.32    339.52 o 
   0  14  11    16396.37    18560.11    925.06 o 
   1  14  11     2181.96     2178.10    216.33 o 
   2  14  11     4058.71     4270.85    403.16 o 
   3  14  11     6759.67     7510.41    906.89 o 
   4  14  11      976.87      807.88    228.01 o 
   5  14  11     1834.71     1813.84    424.71 o 
   6  14  11     2487.42     2611.87    548.94 o 
   7  14  11      575.56      831.63    272.90 o 
   8  14  11      342.05      521.66    238.69 o 
   9  14  11     2965.91     3246.81    921.03 o 
  -9  15  11      401.26     1103.85    501.08 o 
  -8  15  11     3185.01     3536.23    551.70 o 
  -7  15  11     2195.54     2269.90    528.81 o 
  -6  15  11       68.66      323.63    284.85 o 
  -5  15  11     1502.46     1242.31    267.65 o 
  -4  15  11     2007.40     2109.67    356.26 o 
  -3  15  11      179.48      366.98     86.08 o 
  -2  15  11     4337.98     4057.30    505.93 o 
  -1  15  11     6119.83     6305.63    686.43 o 
   0  15  11      222.99      561.36    144.93 o 
   1  15  11     6149.79     6483.03    522.62 o 
   2  15  11     4460.41     4917.35    646.12 o 
   3  15  11      140.04      211.92    287.38 o 
   4  15  11     2070.03     2690.77    497.39 o 
   5  15  11     1422.43     1174.84    287.24 o 
   6  15  11       73.78      361.30    210.75 o 
   7  15  11     2329.29     2582.97    859.53 o 
   8  15  11     2459.26     2487.31    564.80 o 
   9  15  11      435.76      335.79    218.03 o 
  -8  16  11      679.40      368.66    278.34 o 
  -7  16  11     2220.20     2585.52    585.48 o 
  -6  16  11     2268.48     2516.76    582.83 o 
  -5  16  11     1440.21     1144.50    270.76 o 
  -4  16  11      626.51      473.11    218.98 o 
  -3  16  11     2548.67     3148.80    629.65 o 
  -2  16  11      915.17     1135.05    782.39 o 
  -1  16  11     1632.00     1785.87    360.42 o 
   0  16  11     6541.85     7327.37    796.04 o 
   1  16  11     1482.43     1116.96    183.24 o 
   2  16  11      586.00     1203.03    324.52 o 
   3  16  11     3224.26     3433.16    479.05 o 
   4  16  11      720.23      855.35    297.30 o 
   5  16  11     1487.91     1373.01    379.06 o 
   6  16  11     2152.36     1732.79    378.66 o 
   7  16  11     1880.09     1067.56    329.74 o 
   8  16  11      808.46     1205.73    436.12 o 
  -6  17  11      438.07      181.05    272.72 o 
  -5  17  11     1458.97      463.62    230.40 o 
  -4  17  11     2513.86     2400.01    548.84 o 
  -3  17  11       67.95      237.73    485.34 o 
  -2  17  11     3724.91     4364.74    742.30 o 
  -1  17  11     4016.81     3226.42    659.62 o 
   0  17  11      456.81      451.69    490.55 o 
   1  17  11     4115.26     4050.62    693.75 o 
   2  17  11     4426.19     4923.61    514.24 o 
   3  17  11       53.74      305.47    234.20 o 
   4  17  11     2314.84     2044.93    415.49 o 
   5  17  11     1795.18     1678.78    486.10 o 
   6  17  11      377.48      370.89    317.12 o 
  -5  18  11      872.70      760.81    394.55 o 
  -4  18  11      583.27      637.61    281.87 o 
  -3  18  11     3986.29     4442.39    726.89 o 
  -2  18  11     1487.71     2972.92    675.28 o 
  -1  18  11      789.77      219.86    322.35 o 
   0  18  11     3283.43     3269.28    701.33 o 
   1  18  11     1085.35      516.00    293.58 o 
   2  18  11     1430.89     1534.73    350.11 o 
   3  18  11     4134.61     3927.76    487.72 o 
   4  18  11      664.18      165.01    184.07 o 
   5  18  11      755.18     1046.08    282.35 o 
  -3  19  11        4.56       97.46    389.07 o 
  -2  19  11     2091.46     1459.19    476.42 o 
  -1  19  11     2463.48     2894.58    529.28 o 
   0  19  11      560.30      933.14    318.47 o 
   1  19  11     2266.12     2249.70    626.09 o 
   2  19  11     2025.37      886.52    377.33 o 
   3  19  11        3.25      395.40    311.36 o 
   0   0  12     8583.33     9958.25    608.26 o 
   1   0  12    49714.70    52357.79   1221.14 o 
   2   0  12     8318.69     8839.98    364.19 o 
   3   0  12       25.77      -10.32     98.64 o 
   4   0  12     3254.72     3105.73    219.32 o 
   5   0  12    21924.06    22240.32    747.48 o 
   6   0  12     4510.64     4107.46    310.41 o 
   7   0  12    14182.19    13928.97    597.73 o 
   8   0  12     6121.68     5936.34    392.80 o 
   9   0  12     1404.80     1850.69    275.54 o 
  10   0  12     2404.08     2516.04    493.27 o 
  11   0  12     7679.83     8513.56    825.89 o 
  12   0  12     4690.66     4814.24    619.95 o 
  13   0  12     4075.48     4024.96    580.58 o 
 -13   1  12      370.08      359.69    232.61 o 
 -12   1  12     6114.83     6214.94    642.37 o 
 -11   1  12     5321.87     5440.52    590.19 o 
 -10   1  12     7343.33     8783.17    663.40 o 
  -9   1  12     2177.65     2363.81    335.38 o 
  -8   1  12     1864.62     2058.38    251.61 o 
  -7   1  12     1222.96     1140.04    173.55 o 
  -6   1  12    24139.90    23597.13    760.39 o 
  -5   1  12     7882.61     7628.52    401.11 o 
  -4   1  12     3915.06     3783.07    265.14 o 
  -3   1  12      997.09      978.57    118.31 o 
  -2   1  12    14300.11    14528.68    513.67 o 
  -1   1  12     3742.83     3693.49    262.63 o 
   0   1  12    99183.27   103675.45   1379.69 o 
   1   1  12     3722.15     3288.91    266.14 o 
   2   1  12    13388.84    13485.84    513.82 o 
   3   1  12     1271.83     1455.21    156.56 o 
   4   1  12     5103.54     5195.01    285.62 o 
   5   1  12     9638.11     9730.62    381.93 o 
   6   1  12    24104.54    23829.31    767.93 o 
   7   1  12     1236.98     1150.98    183.94 o 
   8   1  12     1943.29     1475.75    186.63 o 
   9   1  12     2472.18     1765.77    321.89 o 
  10   1  12     7780.26     8539.63    658.00 o 
  11   1  12     5068.81     5600.03    707.07 o 
  12   1  12     5648.60     6620.63    712.92 o 
  13   1  12      426.71      737.52    226.82 o 
 -13   2  12     2635.85     3027.40    512.71 o 
 -12   2  12     3229.41     3176.38    515.36 o 
 -11   2  12     6833.68     7034.13    661.98 o 
 -10   2  12      753.63      637.70    167.05 o 
  -9   2  12     2060.27     1986.89    328.48 o 
  -8   2  12      205.00      462.39    161.82 o 
  -7   2  12    17823.53    17894.38    671.68 o 
  -6   2  12      479.13      367.24    107.31 o 
  -5   2  12    14149.80    14367.72    583.58 o 
  -4   2  12     5105.35     5118.37    306.32 o 
  -3   2  12      657.25      544.79    101.73 o 
  -2   2  12    11511.75    11036.06    445.83 o 
  -1   2  12    66640.68    68999.46   1441.47 o 
   0   2  12      353.12      331.73     72.44 o 
   1   2  12    65074.38    67005.94   1411.01 o 
   2   2  12    11902.74    11911.85    445.22 o 
   3   2  12      678.76      651.66    107.61 o 
   4   2  12     4012.80     3900.08    241.99 o 
   5   2  12    11847.25    10970.86    409.77 o 
   6   2  12      392.65      398.34    152.79 o 
   7   2  12    17315.93    17796.92    777.95 o 
   8   2  12      241.98      399.18    209.35 o 
   9   2  12     2176.98     1686.00    307.23 o 
  10   2  12      740.69     1108.35    282.67 o 
  11   2  12     7119.08     7473.34    802.03 o 
  12   2  12     3297.36     3495.88    504.51 o 
  13   2  12     2574.58     2929.01    533.89 o 
 -13   3  12      318.68      683.62    236.48 o 
 -12   3  12     4002.37     3813.79    616.42 o 
 -11   3  12     1109.30      646.54    200.98 o 
 -10   3  12     4358.39     4761.20    542.97 o 
  -9   3  12     2297.09     2622.06    335.00 o 
  -8   3  12     5107.61     5273.25    384.09 o 
  -7   3  12       78.28      245.61    143.18 o 
  -6   3  12    16144.28    17133.09    662.84 o 
  -5   3  12     5487.25     5790.74    337.42 o 
  -4   3  12     2044.05     2024.93    181.37 o 
  -3   3  12     4028.78     3745.16    260.13 o 
  -2   3  12    35260.93    36186.34    966.99 o 
  -1   3  12     4232.51     3871.15    296.45 o 
   0   3  12    74487.84    74227.33   1725.89 o 
   1   3  12     4595.86     4607.46    325.15 o 
   2   3  12    35779.34    35704.47    902.24 o 
   3   3  12     3989.05     3775.76    221.38 o 
   4   3  12     2277.55     2106.86    174.65 o 
   5   3  12     4812.75     4703.42    273.02 o 
   6   3  12    16648.92    17029.58    670.43 o 
   7   3  12      147.80      206.04    156.33 o 
   8   3  12     5680.93     5525.99    408.29 o 
   9   3  12     2246.37     2242.37    321.07 o 
  10   3  12     5037.44     5290.49    603.27 o 
  11   3  12     1163.38     1094.44    300.83 o 
  12   3  12     4707.89     4704.94    623.52 o 
  13   3  12      330.63      649.77    262.45 o 
 -13   4  12     2850.78     2968.14    460.52 o 
 -12   4  12      745.59      789.59    207.60 o 
 -11   4  12     5339.07     5399.53    695.71 o 
 -10   4  12      784.60     1341.31    247.38 o 
  -9   4  12      834.74     1045.69    193.15 o 
  -8   4  12     4525.39     5582.26    423.93 o 
  -7   4  12     9192.09     9464.50    498.55 o 
  -6   4  12     3711.99     3752.14    285.52 o 
  -5   4  12     7456.24     7935.20    403.20 o 
  -4   4  12      836.26      961.22    128.90 o 
  -3   4  12     3807.26     3690.56    243.25 o 
  -2   4  12    12689.07    13214.65    423.19 o 
  -1   4  12    45022.34    48018.87   1223.30 o 
   0   4  12      442.60      394.60     88.16 o 
   1   4  12    46257.71    47245.38   1075.09 o 
   2   4  12    13083.58    13499.82    430.93 o 
   3   4  12     4416.31     4555.01    270.03 o 
   4   4  12      665.28      621.61     98.57 o 
   5   4  12     7264.60     7362.95    317.14 o 
   6   4  12     3738.07     3448.19    284.06 o 
   7   4  12    10205.57     8951.66    594.61 o 
   8   4  12     4734.01     5098.04    382.49 o 
   9   4  12      821.71      563.00    200.89 o 
  10   4  12      695.76      791.66    230.98 o 
  11   4  12     6023.78     6198.35    683.06 o 
  12   4  12      645.75      930.59    202.59 o 
  13   4  12     3000.77     2142.73    451.49 o 
 -13   5  12      209.55      589.44    472.84 o 
 -12   5  12     3804.12     3181.36    500.56 o 
 -11   5  12       76.38      219.45    232.80 o 
 -10   5  12      620.06      346.81    159.65 o 
  -9   5  12     1211.99     1451.56    245.90 o 
  -8   5  12     6618.81     7451.23    495.50 o 
  -7   5  12     5602.73     5875.50    412.48 o 
  -6   5  12     5018.51     5249.48    328.58 o 
  -5   5  12    11753.11    12198.05    520.39 o 
  -4   5  12      205.90      268.86     92.25 o 
  -3   5  12     1905.21     1987.62    176.71 o 
  -2   5  12    18495.37    19238.89    609.25 o 
  -1   5  12    10595.04    10679.53    499.95 o 
   0   5  12    29552.51    31200.92    875.94 o 
   1   5  12     9338.85     8888.40    355.43 o 
   2   5  12    18183.93    18817.41    543.99 o 
   3   5  12     2184.60     2198.52    160.68 o 
   4   5  12      802.11      978.35    123.57 o 
   5   5  12    11407.95    11316.04    488.94 o 
   6   5  12     6272.88     6412.05    384.67 o 
   7   5  12     5699.56     5764.18    392.79 o 
   8   5  12     5877.91     5911.40    560.41 o 
   9   5  12      938.85      817.14    200.67 o 
  10   5  12      443.85      625.95    291.98 o 
  11   5  12       35.57      242.21    184.23 o 
  12   5  12     3852.54     4105.14    569.80 o 
  13   5  12      160.05      105.40    588.89 o 
 -13   6  12     3101.71     2442.17    779.54 o 
 -12   6  12      760.47      687.55    283.60 o 
 -11   6  12     2076.93     2662.57    391.61 o 
 -10   6  12      595.04      383.84    154.23 o 
  -9   6  12     1157.66     1150.26    178.05 o 
  -8   6  12     3263.41     3824.59    347.82 o 
  -7   6  12     7178.23     7641.63    433.19 o 
  -6   6  12     8090.51     8164.62    381.07 o 
  -5   6  12     2823.01     3485.18    255.28 o 
  -4   6  12     4956.90     5685.51    291.65 o 
  -3   6  12     4104.77     3646.72    206.07 o 
  -2   6  12     3715.03     3425.42    182.37 o 
  -1   6  12    25399.79    26016.72    784.20 o 
   0   6  12    12567.24    13132.29    443.77 o 
   1   6  12    25899.64    26602.44    811.24 o 
   2   6  12     5095.80     5315.10    315.83 o 
   3   6  12     4376.03     4334.53    247.91 o 
   4   6  12     4804.31     5052.50    270.68 o 
   5   6  12     2508.16     2845.97    221.47 o 
   6   6  12     8673.81     8775.63    436.43 o 
   7   6  12     7144.44     7140.22    414.29 o 
   8   6  12     2326.51     2063.26    300.70 o 
   9   6  12     1062.35      980.10    259.98 o 
  10   6  12      458.97      821.17    305.19 o 
  11   6  12     1856.49     1617.32    335.11 o 
  12   6  12      583.87      694.59    282.81 o 
  13   6  12     3041.60     2316.29    519.30 o 
 -12   7  12     4971.40     5239.08    714.02 o 
 -11   7  12      933.38      650.34    267.10 o 
 -10   7  12     2801.25     2918.47    377.81 o 
  -9   7  12      697.27      846.90    157.52 o 
  -8   7  12     2464.81     3229.01    309.62 o 
  -7   7  12     5395.32     5446.77    388.09 o 
  -6   7  12    14307.41    15061.83    672.85 o 
  -5   7  12     7225.82     8192.40    466.44 o 
  -4   7  12     6093.04     6465.93    394.53 o 
  -3   7  12     5219.29     4916.41    332.57 o 
  -2   7  12     3186.14     3010.85    275.40 o 
  -1   7  12     1945.78     1907.22    139.40 o 
   0   7  12     6087.44     6228.38    268.46 o 
   1   7  12     3238.43     3304.66    207.86 o 
   2   7  12     2354.46     2450.03    193.78 o 
   3   7  12     5136.91     4977.49    273.18 o 
   4   7  12     8147.85     8526.39    444.59 o 
   5   7  12     6280.43     6483.03    339.49 o 
   6   7  12    13447.33    13591.34    629.14 o 
   7   7  12     4332.50     4053.68    367.27 o 
   8   7  12     3158.57     2523.47    514.70 o 
   9   7  12      548.38      544.89    159.75 o 
  10   7  12     2645.57     2093.72    377.97 o 
  11   7  12      768.70      484.61    414.17 o 
  12   7  12     4406.83     3790.85    652.13 o 
 -12   8  12      409.97      -71.98    470.02 o 
 -11   8  12     6216.38     7308.18    868.89 o 
 -10   8  12      538.18      695.18    287.18 o 
  -9   8  12      379.22      684.74    224.56 o 
  -8   8  12     1365.55     1374.51    308.41 o 
  -7   8  12     2727.71     3483.71    413.08 o 
  -6   8  12     2032.11     1800.49    241.79 o 
  -5   8  12    14460.95    15539.80    738.16 o 
  -4   8  12     6894.00     7157.16    420.00 o 
  -3   8  12     7758.12     7317.26    396.94 o 
  -2   8  12     5964.52     5801.20    338.04 o 
  -1   8  12     6507.67     6897.31    347.09 o 
   0   8  12      474.78      390.51    109.91 o 
   1   8  12     7328.39     7591.47    312.84 o 
   2   8  12     6400.30     6506.18    341.78 o 
   3   8  12     7452.82     6967.58    429.77 o 
   4   8  12     6233.57     6266.95    429.46 o 
   5   8  12    13238.14    13873.62    671.57 o 
   6   8  12     1275.23     1412.84    295.23 o 
   7   8  12     2463.90     2571.81    231.30 o 
   8   8  12     1528.82     1804.38    241.36 o 
   9   8  12      356.56      417.85    173.96 o 
  10   8  12      449.42      395.39    206.21 o 
  11   8  12     6289.24     6654.28    697.12 o 
  12   8  12      340.06      202.07    280.48 o 
 -12   9  12     7013.25     7770.94    928.88 o 
 -11   9  12     1099.21      884.79    256.62 o 
 -10   9  12     5135.84     5915.05    641.55 o 
  -9   9  12     1414.39     1237.57    442.50 o 
  -8   9  12      561.99      868.26    316.60 o 
  -7   9  12     1778.99     1533.72    204.65 o 
  -6   9  12     7858.86     8148.02    550.42 o 
  -5   9  12     1960.69     2324.63    251.28 o 
  -4   9  12    15403.89    15064.41    713.29 o 
  -3   9  12     5398.03     5320.44    350.26 o 
  -2   9  12     1947.74     2026.48    201.91 o 
  -1   9  12     2060.05     2242.31    204.01 o 
   0   9  12      283.99      222.05     55.64 o 
   1   9  12     2832.10     2973.79    193.97 o 
   2   9  12     1988.00     2339.81    209.52 o 
   3   9  12     5630.98     6338.80    389.58 o 
   4   9  12    14973.17    14869.12    717.68 o 
   5   9  12     2091.86     1965.88    208.00 o 
   6   9  12     8482.85     9673.09    624.85 o 
   7   9  12     1960.66     1937.35    346.30 o 
   8   9  12      359.86      478.44     96.04 o 
   9   9  12     1678.25     1264.84    348.65 o 
  10   9  12     5587.79     5821.26    502.88 o 
  11   9  12     1118.02     1447.75    487.10 o 
  12   9  12     7546.16     7726.52   1043.44 o 
 -11  10  12     8325.80     9304.03   1060.61 o 
 -10  10  12     3459.97     3109.73    596.31 o 
  -9  10  12     1935.41     2169.41    550.53 o 
  -8  10  12     1350.83     1461.58    406.62 o 
  -7  10  12     3043.90     2882.67    326.61 o 
  -6  10  12      764.07      365.84    135.52 o 
  -5  10  12    13337.40    14920.26    697.19 o 
  -4  10  12     4608.71     4770.37    352.54 o 
  -3  10  12     3169.29     3093.36    245.91 o 
  -2  10  12     5731.29     5503.99    336.02 o 
  -1  10  12     5511.64     5240.45    314.32 o 
   0  10  12     2882.85     2783.72    186.65 o 
   1  10  12     4323.77     4434.06    286.01 o 
   2  10  12     6113.45     6189.37    372.51 o 
   3  10  12     2568.48     2791.94    253.14 o 
   4  10  12     4914.93     5211.59    356.18 o 
   5  10  12    15190.44    16730.26    923.01 o 
   6  10  12      488.51      569.24    196.19 o 
   7  10  12     2608.05     2928.14    397.33 o 
   8  10  12     1820.56     2348.75    398.89 o 
   9  10  12     1909.07      897.70    377.16 o 
  10  10  12     3614.34     3321.67   1353.68 o 
  11  10  12     8918.87    10764.84   2668.78 o 
 -11  11  12      920.92      730.96    276.04 o 
 -10  11  12     6260.05     8414.43    872.01 o 
  -9  11  12     4803.88     5297.52    527.18 o 
  -8  11  12     4798.98     5460.86    693.32 o 
  -7  11  12     1606.35     1061.21    289.42 o 
  -6  11  12     6062.94     6488.57    522.76 o 
  -5  11  12      185.37      297.18    119.20 o 
  -4  11  12     8716.54     9307.77    470.89 o 
  -3  11  12     5405.97     5758.98    466.09 o 
  -2  11  12     4117.60     4087.05    299.72 o 
  -1  11  12     6207.39     6468.05    286.66 o 
   0  11  12     5143.06     4875.40    200.66 o 
   1  11  12     6325.37     6764.76    285.02 o 
   2  11  12     3275.46     3016.36    261.53 o 
   3  11  12     5452.79     6029.93    341.20 o 
   4  11  12     8840.88     9748.11    726.24 o 
   5  11  12      213.97      530.05    203.31 o 
   6  11  12     5788.66     6021.13    826.43 o 
   7  11  12     1878.16     1404.79    336.18 o 
   8  11  12     4389.13     3999.83    775.45 o 
   9  11  12     5003.80     4784.17   1147.97 o 
  10  11  12     6112.37     6507.85    867.40 o 
  11  11  12      912.13      834.29    478.68 o 
 -10  12  12     2421.01     2812.78    505.48 o 
  -9  12  12     2311.87     2009.83    536.58 o 
  -8  12  12     2425.38     2924.08    571.68 o 
  -7  12  12     3604.73     3186.29    540.47 o 
  -6  12  12     3476.93     3323.35    388.32 o 
  -5  12  12     8765.52     8818.01    473.99 o 
  -4  12  12      949.07      766.94    134.16 o 
  -3  12  12      544.60      450.90    210.44 o 
  -2  12  12     2143.32     2187.01    295.38 o 
  -1  12  12     5999.80     6357.84    391.65 o 
   0  12  12    10315.16    11803.03    540.87 o 
   1  12  12     5416.58     5654.79    390.25 o 
   2  12  12     2256.46     2318.86    302.57 o 
   3  12  12      756.13      475.40    126.69 o 
   4  12  12      590.36      449.28    173.92 o 
   5  12  12     8061.40     8666.64    715.14 o 
   6  12  12     3466.85     3387.71    549.75 o 
   7  12  12     3028.82     3470.53    460.07 o 
   8  12  12     2699.89     2952.29    830.62 o 
   9  12  12     2205.31     1599.05    465.61 o 
  10  12  12     2657.35     2410.83    701.20 o 
 -10  13  12     1694.15     1458.19    295.16 o 
  -9  13  12     2799.50     3660.40    702.51 o 
  -8  13  12     1029.00      747.58    287.51 o 
  -7  13  12     3975.68     3828.18    537.87 o 
  -6  13  12     6662.04     6242.33    533.42 o 
  -5  13  12      238.36      311.64     97.61 o 
  -4  13  12     4516.62     4426.98    399.39 o 
  -3  13  12     1399.44     1276.01    312.63 o 
  -2  13  12      581.96      501.59    138.74 o 
  -1  13  12     3727.92     3596.82    515.38 o 
   0  13  12     5801.28     5910.04    321.48 o 
   1  13  12     3541.95     3838.12    291.99 o 
   2  13  12      741.11      630.18    153.42 o 
   3  13  12     1149.80     2018.58    313.68 o 
   4  13  12     4141.76     4253.95    595.96 o 
   5  13  12      380.55      156.42    418.67 o 
   6  13  12     6092.00     6322.25    741.70 o 
   7  13  12     4121.70     5149.68    645.62 o 
   8  13  12      748.35      742.39    379.08 o 
   9  13  12     2698.78     3315.45    679.09 o 
  10  13  12     1810.00     1575.79    506.27 o 
  -9  14  12      282.18      560.69    254.18 o 
  -8  14  12     1756.48     1724.90    262.53 o 
  -7  14  12     1669.66     1444.64    587.85 o 
  -6  14  12     2087.72     2063.92    374.76 o 
  -5  14  12     4515.27     5210.32    526.52 o 
  -4  14  12      434.76      437.36    156.23 o 
  -3  14  12     2831.87     2705.91    369.02 o 
  -2  14  12     2470.35     2361.00    481.26 o 
  -1  14  12     3289.29     3066.69    440.22 o 
   0  14  12     5630.98     5554.14    651.45 o 
   1  14  12     4162.96     4524.29    536.39 o 
   2  14  12     2145.21     1953.16    272.72 o 
   3  14  12     2822.31     2956.40    415.39 o 
   4  14  12      345.68      451.36    182.95 o 
   5  14  12     3808.43     4267.50    639.47 o 
   6  14  12     2451.17     2542.53    543.77 o 
   7  14  12     1846.32     1341.27    338.98 o 
   8  14  12     1618.58     1512.96    401.21 o 
   9  14  12      283.32      693.48    258.27 o 
  -8  15  12      606.09      294.81    347.93 o 
  -7  15  12      981.66      450.81    192.54 o 
  -6  15  12     2451.83     1277.65    438.64 o 
  -5  15  12      798.58      707.43    199.10 o 
  -4  15  12     2408.91     1564.72    366.22 o 
  -3  15  12      607.52      325.04    186.45 o 
  -2  15  12     1306.99      757.80    308.61 o 
  -1  15  12     3912.93     3769.35    706.73 o 
   0  15  12     2614.37     2936.24    585.70 o 
   1  15  12     3577.55     3284.69    423.94 o 
   2  15  12     1869.85     1598.35    376.37 o 
   3  15  12      455.46      220.02    295.49 o 
   4  15  12     2160.34     1824.06    369.95 o 
   5  15  12      972.22     1240.43    300.81 o 
   6  15  12     2766.66     3032.89    518.38 o 
   7  15  12     1242.59      727.65    470.04 o 
   8  15  12      781.68      559.54    252.07 o 
  -7  16  12     1253.82     1258.45    342.10 o 
  -6  16  12      284.95      670.01    238.19 o 
  -5  16  12     1643.18     1226.32    309.23 o 
  -4  16  12      543.50     1315.59    392.34 o 
  -3  16  12      952.45     1502.90    703.12 o 
  -2  16  12      945.24     1006.64    355.51 o 
  -1  16  12     2522.08     2661.18    646.72 o 
   0  16  12      707.44      409.29    229.29 o 
   1  16  12     1655.46     1368.84    475.56 o 
   2  16  12      692.04      556.54    199.58 o 
   3  16  12      929.63      895.20    260.03 o 
   4  16  12      958.75      888.53    199.83 o 
   5  16  12     1828.50     1619.30    403.54 o 
   6  16  12      328.68      738.55    288.05 o 
   7  16  12     1209.14     1991.80   4524.63 o 
  -6  17  12     2421.03     2610.22    500.63 o 
  -5  17  12      497.34      429.19    234.11 o 
  -4  17  12      540.35      572.45    195.68 o 
  -3  17  12      170.19      314.01    224.58 o 
  -2  17  12      685.22      483.31    244.29 o 
  -1  17  12      124.55      233.64    275.88 o 
   0  17  12     1562.53     1206.70    337.13 o 
   1  17  12      281.19      539.99    211.70 o 
   2  17  12      533.54      458.76    225.95 o 
   3  17  12      106.89      155.68    174.24 o 
   4  17  12      498.49      671.54    259.11 o 
   5  17  12      510.25      430.91    353.22 o 
   6  17  12     2647.70     2214.52    593.14 o 
  -4  18  12      371.24      710.65    353.60 o 
  -3  18  12      108.92      315.23    189.23 o 
  -2  18  12      362.60      465.65    243.62 o 
  -1  18  12     1028.73      823.18    399.61 o 
   0  18  12      639.63      507.20    323.90 o 
   1  18  12      927.98      918.36    423.39 o 
   2  18  12      817.45      605.00    383.56 o 
   3  18  12      107.79      502.67    298.83 o 
   4  18  12      223.71      166.98    395.11 o 
  -1  19  12      343.68      488.07    271.09 o 
   0  19  12      617.07      783.26   1016.67 o 
   1  19  12      562.75      769.40    319.08 o 
   1   0  13     1728.05     2200.32    229.59 o 
   2   0  13    11374.93    12115.57    488.00 o 
   3   0  13     9016.55     9332.10    415.64 o 
   4   0  13      639.84      583.97    101.59 o 
   5   0  13      324.70      339.27     80.08 o 
   6   0  13    12242.64    12556.75    548.57 o 
   7   0  13     8512.81     7622.15    465.47 o 
   8   0  13      674.06      839.90    186.81 o 
   9   0  13     5289.99     5906.06    547.95 o 
  10   0  13       32.22      308.98    143.53 o 
  11   0  13     1052.73      809.80    226.15 o 
  12   0  13       95.04      516.22    338.00 o 
  13   0  13     2393.47     2400.89    353.92 o 
 -13   1  13       90.72      411.94    210.83 o 
 -12   1  13      520.25      686.48    215.94 o 
 -11   1  13      198.84      364.72    199.36 o 
 -10   1  13     6219.15     6656.07    608.02 o 
  -9   1  13     1106.95     1194.65    234.07 o 
  -8   1  13     6645.70     7269.51    472.87 o 
  -7   1  13      833.02      860.22    154.76 o 
  -6   1  13     2850.92     2746.48    241.50 o 
  -5   1  13    10706.07    10444.74    474.23 o 
  -4   1  13     5989.04     6502.68    336.28 o 
  -3   1  13     1704.76     1757.50    154.74 o 
  -2   1  13     5736.06     5964.86    344.66 o 
  -1   1  13     9138.59     8962.10    432.41 o 
   0   1  13    24667.71    28722.88    903.19 o 
   1   1  13     7414.09     7203.60    361.15 o 
   2   1  13     8115.23     8239.40    395.80 o 
   3   1  13     1164.64     1225.31    153.81 o 
   4   1  13     8582.60     9328.68    364.12 o 
   5   1  13    10404.28     9885.71    413.55 o 
   6   1  13     3007.11     2839.19    265.27 o 
   7   1  13      820.23      847.80    165.66 o 
   8   1  13     6740.75     6698.77    521.18 o 
   9   1  13     1452.87     1327.93    214.41 o 
  10   1  13     7081.03     7465.58    718.68 o 
  11   1  13      286.08      587.54    311.75 o 
  12   1  13      603.49      936.85    284.13 o 
  13   1  13       75.88      325.13    295.55 o 
 -13   2  13     2072.64     2672.17    390.40 o 
 -12   2  13      828.07      830.10    322.26 o 
 -11   2  13     1418.35     1828.32    350.17 o 
 -10   2  13      341.53      656.35    300.00 o 
  -9   2  13    14590.87    15913.84    921.87 o 
  -8   2  13     3236.88     3416.42    350.24 o 
  -7   2  13     7507.08     7795.37    441.96 o 
  -6   2  13     5674.46     5400.89    339.79 o 
  -5   2  13      145.36      334.45     94.51 o 
  -4   2  13     2346.26     2288.64    200.96 o 
  -3   2  13    10367.75    11159.35    430.34 o 
  -2   2  13     6030.51     5600.49    351.66 o 
  -1   2  13    27716.38    30132.24    845.21 o 
   0   2  13      880.05      694.75    101.56 o 
   1   2  13    30306.73    32745.90   1011.80 o 
   2   2  13     6546.72     6468.30    374.88 o 
   3   2  13    12248.47    13081.37    496.93 o 
   4   2  13     2172.60     2260.65    206.33 o 
   5   2  13      388.16      633.85    125.97 o 
   6   2  13     5401.45     5376.74    336.83 o 
   7   2  13     9383.63     9574.23    568.83 o 
   8   2  13     3815.31     4299.39    435.26 o 
   9   2  13    13329.60    13234.45    810.17 o 
  10   2  13      528.35      455.44    287.83 o 
  11   2  13     1507.98     1536.53    326.93 o 
  12   2  13      761.96      873.62    278.85 o 
  13   2  13     2612.87     2259.48    447.39 o 
 -13   3  13      646.73      834.41    287.41 o 
 -12   3  13      343.15      552.66    281.68 o 
 -11   3  13      799.71      747.61    178.26 o 
 -10   3  13     7362.89     8205.62    698.57 o 
  -9   3  13     4926.09     5349.36    524.07 o 
  -8   3  13     7757.82     8681.53    563.69 o 
  -7   3  13     1386.11     1618.48    177.42 o 
  -6   3  13     5654.00     6368.42    399.34 o 
  -5   3  13     6425.04     6674.26    338.09 o 
  -4   3  13     4377.81     4160.85    277.64 o 
  -3   3  13     1819.78     1982.42    191.07 o 
  -2   3  13     8935.24     8855.51    456.53 o 
  -1   3  13     6161.28     5845.73    339.13 o 
   0   3  13    63136.20    66828.61   1278.79 o 
   1   3  13     6354.98     6108.26    323.74 o 
   2   3  13    12893.29    13414.40    507.10 o 
   3   3  13     1514.59     1658.24    145.73 o 
   4   3  13     4123.73     3906.46    247.59 o 
   5   3  13     5441.41     5455.30    294.22 o 
   6   3  13     5820.62     6693.43    389.72 o 
   7   3  13     1487.53     1765.98    218.28 o 
   8   3  13     8382.60     8973.53    605.84 o 
   9   3  13     5026.25     5343.82    560.76 o 
  10   3  13     6275.02     6036.84    656.19 o 
  11   3  13      848.14      668.55    363.86 o 
  12   3  13      211.77      646.68    222.16 o 
  13   3  13      533.49      618.73    269.94 o 
 -13   4  13     2587.14     3147.90    437.68 o 
 -12   4  13     2621.23     3349.71    652.85 o 
 -11   4  13      570.35      461.69    144.96 o 
 -10   4  13     1716.37     1127.87    371.94 o 
  -9   4  13    12253.92    13993.39    818.34 o 
  -8   4  13    10475.83    11288.21    662.61 o 
  -7   4  13     8228.92     9043.84    482.02 o 
  -6   4  13      788.21      934.05    159.38 o 
  -5   4  13     2092.84     2237.76    216.38 o 
  -4   4  13      271.20      495.17    112.78 o 
  -3   4  13    19963.62    20075.93    724.67 o 
  -2   4  13     7102.74     7161.63    359.09 o 
  -1   4  13    27415.67    27658.97    887.91 o 
   0   4  13      581.58      572.20     82.47 o 
   1   4  13    30260.96    29680.30    847.48 o 
   2   4  13     7122.81     7281.80    332.33 o 
   3   4  13    23374.90    24091.59    766.41 o 
   4   4  13      227.44      414.13     82.27 o 
   5   4  13     1567.70     1438.64    173.11 o 
   6   4  13      804.22      818.74    148.57 o 
   7   4  13     7930.28     8209.70    463.83 o 
   8   4  13    10733.17    10761.71    697.91 o 
   9   4  13    11844.90    12765.68    861.77 o 
  10   4  13     1686.24     2216.73    355.97 o 
  11   4  13      319.29      541.39    269.01 o 
  12   4  13     2138.19     1618.70    468.19 o 
  13   4  13     2259.75     2671.73    433.09 o 
 -13   5  13      463.59      924.96    304.37 o 
 -12   5  13      848.03      582.71    349.05 o 
 -11   5  13     4332.67     4592.40    658.21 o 
 -10   5  13     7032.12     7593.52    669.86 o 
  -9   5  13     6418.30     8025.71    566.48 o 
  -8   5  13    18072.19    19394.67    866.47 o 
  -7   5  13     5244.28     6241.87    417.41 o 
  -6   5  13     1704.74     1729.51    169.24 o 
  -5   5  13     1457.52     1337.45    162.11 o 
  -4   5  13    13423.94    14109.05    528.32 o 
  -3   5  13     2017.52     1895.66    257.72 o 
  -2   5  13    32266.30    33566.35   1061.12 o 
  -1   5  13     1028.45      851.30    122.48 o 
   0   5  13    18868.96    19553.03    679.97 o 
   1   5  13     1529.42     1435.66    140.29 o 
   2   5  13    33450.05    34513.92   1020.77 o 
   3   5  13     2671.07     2330.16    200.84 o 
   4   5  13    13825.99    13805.74    484.33 o 
   5   5  13     2131.63     1704.60    175.75 o 
   6   5  13     1197.32     1093.98    155.58 o 
   7   5  13     5974.37     5831.12    400.14 o 
   8   5  13    16576.59    16607.48    997.05 o 
   9   5  13     6913.16     7358.58    609.58 o 
  10   5  13     6702.00     6778.24    689.77 o 
  11   5  13     4047.75     4337.71    510.00 o 
  12   5  13      999.24      899.48    250.35 o 
  13   5  13      300.00      668.80    350.41 o 
 -12   6  13     1071.18      914.64    323.42 o 
 -11   6  13      183.60      645.64    214.65 o 
 -10   6  13     6490.79     7837.30    662.88 o 
  -9   6  13    13098.77    15212.96    845.77 o 
  -8   6  13     4991.31     5472.33    442.11 o 
  -7   6  13    12218.26    13163.86    649.68 o 
  -6   6  13     5246.63     5424.31    349.43 o 
  -5   6  13     4386.06     4466.71    292.83 o 
  -4   6  13     4882.09     5145.56    303.16 o 
  -3   6  13    23556.06    25614.25    798.22 o 
  -2   6  13     1674.22     1559.26    159.13 o 
  -1   6  13     9807.68     9341.88    344.65 o 
   0   6  13      127.39      233.81    106.01 o 
   1   6  13     8856.30     8232.59    371.76 o 
   2   6  13     1778.41     1957.31    174.42 o 
   3   6  13    23314.42    24491.62    724.29 o 
   4   6  13     5800.00     5870.84    298.02 o 
   5   6  13     5335.19     5719.69    335.72 o 
   6   6  13     5639.67     5761.38    354.71 o 
   7   6  13    10458.14    10036.32    571.48 o 
   8   6  13     5621.93     5822.03    579.07 o 
   9   6  13    12429.54    13397.93    893.50 o 
  10   6  13     6849.47     6927.67    687.13 o 
  11   6  13      170.07      280.69    170.81 o 
  12   6  13     1057.18      999.19    310.08 o 
 -12   7  13      191.30      241.66    285.25 o 
 -11   7  13     2677.81     3959.18    693.91 o 
 -10   7  13     4574.93     4682.82    478.02 o 
  -9   7  13     3417.49     2954.04    402.46 o 
  -8   7  13     8589.35     9773.25    526.55 o 
  -7   7  13     4024.00     4377.50    333.25 o 
  -6   7  13      959.99      902.91    143.80 o 
  -5   7  13     2673.03     2798.51    195.40 o 
  -4   7  13    15655.06    16441.06    686.01 o 
  -3   7  13     9684.60     9544.55    506.31 o 
  -2   7  13    21074.08    22343.02    658.82 o 
  -1   7  13      345.64      348.15     70.70 o 
   0   7  13      662.95      743.52     95.95 o 
   1   7  13      372.53      487.77     96.15 o 
   2   7  13    18000.99    19095.99    648.83 o 
   3   7  13    10484.64    10560.78    468.20 o 
   4   7  13    19269.91    20624.82    797.88 o 
   5   7  13     3185.98     3265.64    193.12 o 
   6   7  13     1043.99     1365.21    181.57 o 
   7   7  13     4280.36     4403.38    331.39 o 
   8   7  13     7828.36     8151.57    570.37 o 
   9   7  13     4042.38     4698.60    538.03 o 
  10   7  13     4322.45     3954.53    473.78 o 
  11   7  13     2969.03     3047.76    529.87 o 
  12   7  13      136.56      484.08    227.07 o 
 -12   8  13     1610.26     2097.29    389.99 o 
 -11   8  13     1276.58     1433.94    531.99 o 
 -10   8  13     1814.04     1841.66    419.03 o 
  -9   8  13     7677.82     7844.46    690.57 o 
  -8   8  13     1080.40     1098.85    234.71 o 
  -7   8  13     1327.43     1213.26    218.69 o 
  -6   8  13     1762.10     1603.79    244.69 o 
  -5   8  13     6427.72     6674.76    393.47 o 
  -4   8  13     5313.44     5260.69    367.99 o 
  -3   8  13    13374.82    13412.01    577.96 o 
  -2   8  13     4197.32     4487.81    334.38 o 
  -1   8  13    11221.45    12591.81    453.88 o 
   0   8  13      107.00      212.12     62.36 o 
   1   8  13     9379.71     9478.54    409.97 o 
   2   8  13     4879.02     5035.99    292.88 o 
   3   8  13    12587.50    12624.72    564.47 o 
   4   8  13     4590.86     4367.78    342.35 o 
   5   8  13     8648.11     9193.06    573.96 o 
   6   8  13     2165.24     1420.86    357.99 o 
   7   8  13     1174.32      930.16    168.46 o 
   8   8  13     1394.05     1641.90    210.59 o 
   9   8  13     6426.05     6079.12    490.82 o 
  10   8  13     2406.64     1757.00    420.00 o 
  11   8  13     1458.97     1462.25    329.56 o 
  12   8  13     1841.22     1919.11    550.87 o 
 -11   9  13      630.47      667.76    286.98 o 
 -10   9  13     1037.66     1338.31    309.79 o 
  -9   9  13      415.83      369.14    373.45 o 
  -8   9  13     4273.34     4544.44    525.30 o 
  -7   9  13      540.25      396.74    210.67 o 
  -6   9  13     1705.96     1593.72    317.59 o 
  -5   9  13      146.09      105.85    131.07 o 
  -4   9  13    12788.16    12825.39    594.98 o 
  -3   9  13     4798.90     5168.41    364.28 o 
  -2   9  13    12468.89    12107.19    565.24 o 
  -1   9  13      110.88      225.98    143.84 o 
   0   9  13     1144.28     1181.46    135.65 o 
   1   9  13      209.01      417.28    122.17 o 
   2   9  13    13075.38    12037.83    524.55 o 
   3   9  13     4919.40     5603.49    373.70 o 
   4   9  13    13299.08    13471.24    617.46 o 
   5   9  13      258.34      178.70    200.98 o 
   6   9  13     1793.99     1635.98    285.99 o 
   7   9  13      730.15      713.34    192.87 o 
   8   9  13     4424.44     4602.52    406.60 o 
   9   9  13      401.88      350.39    158.92 o 
  10   9  13     1323.74     1485.53    493.26 o 
  11   9  13      725.18      877.97    719.86 o 
 -11  10  13      217.40      429.54    426.06 o 
 -10  10  13     1028.07     1248.88    383.22 o 
  -9  10  13     2589.49     2917.88    562.21 o 
  -8  10  13      653.10      864.30    214.68 o 
  -7  10  13      408.91      335.82    132.97 o 
  -6  10  13      812.38      400.22    131.18 o 
  -5  10  13     5559.35     5636.31    445.22 o 
  -4  10  13     3482.85     3512.50    310.73 o 
  -3  10  13    13052.15    13444.69    576.59 o 
  -2  10  13     1723.27     1504.27    192.76 o 
  -1  10  13     5568.12     5774.66    388.80 o 
   0  10  13      211.00      253.07     78.32 o 
   1  10  13     5975.37     6222.72    358.40 o 
   2  10  13     1851.66     1948.72    214.27 o 
   3  10  13    13164.36    13985.01    604.57 o 
   4  10  13     3738.47     4280.94    394.20 o 
   5  10  13     5540.17     5709.89    473.09 o 
   6  10  13      643.73      681.85    163.86 o 
   7  10  13      277.15      421.63    165.11 o 
   8  10  13      676.74      765.76    197.61 o 
   9  10  13     3212.97     4532.10    789.60 o 
  10  10  13     1132.49      800.16    421.43 o 
  11  10  13      208.97      818.63    347.62 o 
 -11  11  13     1264.43     1914.60    414.85 o 
 -10  11  13     1153.35      728.64    222.32 o 
  -9  11  13      119.16      753.32    212.68 o 
  -8  11  13     3237.37     3417.53    441.11 o 
  -7  11  13      935.92     1021.58    309.96 o 
  -6  11  13     1463.44     1772.36    271.54 o 
  -5  11  13     1751.13     1373.44    198.98 o 
  -4  11  13     7956.00     7826.74    540.45 o 
  -3  11  13     8011.32     8404.38    464.54 o 
  -2  11  13    10436.82    11992.42    558.93 o 
  -1  11  13     3283.76     3445.18    298.57 o 
   0  11  13      771.40      607.42     81.83 o 
   1  11  13     2897.10     2895.12    254.78 o 
   2  11  13    10353.19    12485.29    568.62 o 
   3  11  13     8288.96     9420.95    552.21 o 
   4  11  13     8638.64     9926.02    600.17 o 
   5  11  13     1403.97     1245.24    202.19 o 
   6  11  13     1505.72     1876.96    448.26 o 
   7  11  13      746.50      835.23    207.64 o 
   8  11  13     4082.58     4822.54    708.44 o 
   9  11  13       85.75      466.15    273.17 o 
  10  11  13     1199.82      945.37    301.13 o 
  11  11  13     1304.43     1416.93    401.94 o 
 -10  12  13     2351.18     1884.73    322.04 o 
  -9  12  13     3302.44     4001.46    614.08 o 
  -8  12  13      946.54     1196.25    332.73 o 
  -7  12  13      332.69      434.45    144.97 o 
  -6  12  13     2401.20     1712.02    288.50 o 
  -5  12  13     5158.38     5377.24    505.54 o 
  -4  12  13     4512.74     4772.22    512.10 o 
  -3  12  13    10798.33    10846.25    611.40 o 
  -2  12  13     1058.15      806.42    150.45 o 
  -1  12  13     3212.86     3138.47    278.90 o 
   0  12  13     3880.56     4863.08    310.11 o 
   1  12  13     4163.75     4216.40    213.60 o 
   2  12  13     1070.84      710.18    210.07 o 
   3  12  13    11875.70    12619.36    651.79 o 
   4  12  13     4131.56     4321.78    352.41 o 
   5  12  13     5155.61     5156.13    638.67 o 
   6  12  13     2537.37     2681.68    473.16 o 
   7  12  13      576.66      335.93    308.83 o 
   8  12  13      722.87      714.89    305.71 o 
   9  12  13     3845.02     3581.91    614.42 o 
  10  12  13     2358.93     2544.93    562.65 o 
  -9  13  13      592.96      857.57    411.83 o 
  -8  13  13      903.74      731.83    442.40 o 
  -7  13  13     1857.64     1416.12    424.37 o 
  -6  13  13     1164.20      717.11    335.66 o 
  -5  13  13      437.73      264.16    200.73 o 
  -4  13  13     3541.68     3489.62    422.86 o 
  -3  13  13     2472.13     2143.58    358.88 o 
  -2  13  13     9002.78    10480.01    583.33 o 
  -1  13  13     3663.96     3586.00    502.63 o 
   0  13  13     3239.54     3383.60    626.46 o 
   1  13  13     3442.64     3299.08    472.69 o 
   2  13  13    10190.65    10100.74    731.65 o 
   3  13  13     2327.93     2135.67    415.53 o 
   4  13  13     3754.99     4988.21    545.71 o 
   5  13  13      284.68      605.04    253.32 o 
   6  13  13     1224.50     1429.18    293.54 o 
   7  13  13     1565.90     1292.07    259.50 o 
   8  13  13      863.23     1142.16    288.44 o 
   9  13  13      559.09      909.21    307.83 o 
  -9  14  13     2338.46     2383.32    784.40 o 
  -8  14  13      718.96      628.04    383.21 o 
  -7  14  13      234.41      400.79    290.15 o 
  -6  14  13      556.18      520.86    227.69 o 
  -5  14  13     2376.68     2703.58    450.35 o 
  -4  14  13      360.58      360.45    251.66 o 
  -3  14  13     5457.10     5720.79    552.23 o 
  -2  14  13      522.49      413.69    207.63 o 
  -1  14  13     5148.77     6266.86   1106.25 o 
   0  14  13     5134.57     5241.18    949.64 o 
   1  14  13     5930.48     6919.90    595.02 o 
   2  14  13      436.14      565.83    151.77 o 
   3  14  13     5330.11     5788.56    596.00 o 
   4  14  13      148.90      167.31    273.72 o 
   5  14  13     2988.50     4266.01    559.40 o 
   6  14  13      601.91      812.84    331.58 o 
   7  14  13      262.91      520.55    247.08 o 
   8  14  13      595.94      591.85    216.13 o 
   9  14  13     1471.82      746.54    295.09 o 
  -8  15  13     2167.09     2131.82    861.38 o 
  -7  15  13      963.79      624.47    311.37 o 
  -6  15  13       21.06       50.02    225.36 o 
  -5  15  13      115.19      113.91    370.19 o 
  -4  15  13     3938.30     4123.26    714.63 o 
  -3  15  13      436.16      504.55    359.32 o 
  -2  15  13     5923.83     6641.23    955.79 o 
  -1  15  13     4078.59     3972.88    647.03 o 
   0  15  13     1885.89     1797.09    728.99 o 
   1  15  13     3632.94     4026.96    359.67 o 
   2  15  13     6085.48     7203.82   1214.81 o 
   3  15  13      281.89      357.32    204.06 o 
   4  15  13     4418.00     4703.37    578.89 o 
   5  15  13       65.94      778.96    364.08 o 
   6  15  13        2.36       47.12    292.82 o 
   7  15  13     1009.02      454.41    288.33 o 
   8  15  13     1858.95     1214.57    346.25 o 
  -7  16  13     2105.50     1895.44    499.70 o 
  -6  16  13     1406.87     1021.40    379.61 o 
  -5  16  13     1134.69      733.83    331.26 o 
  -4  16  13      202.40      104.13    256.17 o 
  -3  16  13     5034.43     5387.82    847.59 o 
  -2  16  13     2752.45     2458.01    572.04 o 
  -1  16  13     1193.41     1266.08    387.68 o 
   0  16  13     6224.64     6719.66    865.59 o 
   1  16  13     1243.27     1588.94    466.27 o 
   2  16  13     2157.27     1582.35    463.48 o 
   3  16  13     5647.12     6725.43    984.43 o 
   4  16  13      373.95      544.30    620.01 o 
   5  16  13     1328.04     1180.10    296.76 o 
   6  16  13     1319.67     1349.94    364.31 o 
   7  16  13     1719.27     1068.70    548.16 o 
  -5  17  13      880.64      847.54    381.11 o 
  -4  17  13     1792.27     2301.71    415.17 o 
  -3  17  13       55.68      159.42    266.47 o 
  -2  17  13     1497.73     1139.29    279.89 o 
  -1  17  13     5700.38     6039.22    950.35 o 
   0  17  13      196.16      206.79    158.69 o 
   1  17  13     5282.81     5643.79    932.88 o 
   2  17  13     1706.53     1913.81    600.15 o 
   3  17  13       34.54      142.56    209.25 o 
   4  17  13     2007.10     1598.43    282.69 o 
   5  17  13     1093.27     1270.04    290.63 o 
  -3  18  13     1350.39     1115.93    415.93 o 
  -2  18  13     1553.02     1242.80    384.29 o 
  -1  18  13       67.53      328.43    185.77 o 
   0  18  13     3441.46     2632.16   1652.80 o 
   1  18  13      133.89      125.09    255.46 o 
   2  18  13     1402.70     1012.16    527.64 o 
   3  18  13     1471.44     1212.74    670.15 o 
   0   0  14      415.19      349.81    129.83 o 
   1   0  14    36934.46    40051.42   1013.18 o 
   2   0  14      592.69      518.15    115.74 o 
   3   0  14      816.58      954.22    136.34 o 
   4   0  14     3450.09     3402.18    248.02 o 
   5   0  14     2021.36     2023.14    192.48 o 
   6   0  14     2590.09     2159.41    221.02 o 
   7   0  14    11535.29    11769.16    539.22 o 
   8   0  14     2648.24     2353.20    307.27 o 
   9   0  14       40.12      476.04    208.45 o 
  10   0  14     5432.54     6590.90    659.85 o 
  11   0  14     2302.07     2622.42    376.44 o 
  12   0  14     8454.78     8559.52    958.62 o 
  13   0  14     1664.73     1833.01    340.57 o 
 -13   1  14     2056.50     1195.99    326.28 o 
 -12   1  14     1723.51     2473.99    471.02 o 
 -11   1  14    10352.89     9816.50   1826.61 o 
 -10   1  14     1857.12     1891.05    262.26 o 
  -9   1  14     3629.77     4054.45    415.56 o 
  -8   1  14     2841.27     3139.76    408.20 o 
  -7   1  14     2703.69     2124.90    345.22 o 
  -6   1  14     9237.87     9007.99    560.73 o 
  -5   1  14     7455.45     7514.44    416.53 o 
  -4   1  14      915.24     1204.99    148.40 o 
  -3   1  14      161.78      215.82     99.19 o 
  -2   1  14    15610.25    15459.53    560.90 o 
  -1   1  14      961.28      965.26    151.30 o 
   0   1  14    54727.97    58349.98   1747.84 o 
   1   1  14      990.82      896.51    115.80 o 
   2   1  14    16282.14    15907.18    596.69 o 
   3   1  14      201.22      299.34     99.83 o 
   4   1  14      554.61      489.73     96.65 o 
   5   1  14     5816.96     6006.02    332.60 o 
   6   1  14     8998.92     8876.20    454.78 o 
   7   1  14     2284.18     2256.41    316.65 o 
   8   1  14     3201.10     3639.28    421.83 o 
   9   1  14     3740.64     4027.72    395.16 o 
  10   1  14     2253.11     2494.59    397.21 o 
  11   1  14     9303.00    10481.79    948.39 o 
  12   1  14     1751.35     1071.65    307.68 o 
  13   1  14     2171.19     2263.63    523.65 o 
 -13   2  14     1000.39      721.97    319.77 o 
 -12   2  14     5667.57     7492.23    860.09 o 
 -11   2  14     2777.84     2458.10    398.30 o 
 -10   2  14     4349.18     4909.31    554.92 o 
  -9   2  14      392.09      533.86    257.79 o 
  -8   2  14      313.60      455.38    220.66 o 
  -7   2  14    11893.59    12457.61    583.31 o 
  -6   2  14     4921.55     4922.27    343.51 o 
  -5   2  14    12203.93    12428.63    564.39 o 
  -4   2  14     8538.50     8013.87    391.00 o 
  -3   2  14     2419.54     2108.22    180.58 o 
  -2   2  14    12187.31    11879.76    424.05 o 
  -1   2  14    37713.39    39162.52   1255.68 o 
   0   2  14     6255.53     6102.98    325.73 o 
   1   2  14    40763.43    42775.89   1352.85 o 
   2   2  14    11119.60    10916.08    412.24 o 
   3   2  14     2252.76     2237.47    200.78 o 
   4   2  14     8433.82     8092.56    359.23 o 
   5   2  14    10810.68    11095.85    480.73 o 
   6   2  14     2896.51     2545.48    242.43 o 
   7   2  14    13885.46    14304.48    763.03 o 
   8   2  14      335.13      272.41    167.34 o 
   9   2  14      500.21      675.67    197.90 o 
  10   2  14     4443.49     4484.36    581.16 o 
  11   2  14     3102.28     2978.68    450.21 o 
  12   2  14     5466.30     5334.15    672.03 o 
  13   2  14     1354.97     1296.01    390.87 o 
 -13   3  14     1021.91      509.75    403.62 o 
 -12   3  14     2048.20     1350.29    316.65 o 
 -11   3  14     6900.69     7573.06    676.05 o 
 -10   3  14     3047.21     3656.47    549.00 o 
  -9   3  14      731.03      442.51    188.90 o 
  -8   3  14     4480.85     4250.38    430.08 o 
  -7   3  14     1088.25     1677.65    228.85 o 
  -6   3  14    22109.14    22544.03    971.46 o 
  -5   3  14    18111.57    19398.79    758.51 o 
  -4   3  14     8231.53     8520.22    398.94 o 
  -3   3  14     2675.79     2814.73    212.88 o 
  -2   3  14    13013.78    12793.53    484.64 o 
  -1   3  14    14757.53    15323.62    574.32 o 
   0   3  14    40345.32    44216.27   1609.38 o 
   1   3  14    15330.28    16894.21    643.75 o 
   2   3  14    14365.35    14531.15    562.98 o 
   3   3  14     2581.09     2511.17    203.89 o 
   4   3  14     7258.25     7791.13    357.11 o 
   5   3  14    17549.61    18233.10    656.13 o 
   6   3  14    23086.91    22372.54    870.54 o 
   7   3  14      752.56      568.80    143.26 o 
   8   3  14     5416.28     4691.90    593.33 o 
   9   3  14      570.39     1109.15    256.73 o 
  10   3  14     3558.17     3654.81    512.01 o 
  11   3  14     6991.93     7144.72    686.16 o 
  12   3  14     2493.31     2046.96    334.38 o 
  13   3  14      956.71     1188.50    358.03 o 
 -12   4  14     1856.38     1311.82    313.27 o 
 -11   4  14     4495.65     5050.46    543.70 o 
 -10   4  14       68.14      348.79    224.57 o 
  -9   4  14      844.49      818.05    200.94 o 
  -8   4  14     1533.47     1232.83    233.72 o 
  -7   4  14    12861.67    13970.20    683.17 o 
  -6   4  14     8165.64     8361.93    476.74 o 
  -5   4  14    14418.16    14936.48    637.36 o 
  -4   4  14     4511.93     4561.01    285.49 o 
  -3   4  14     3964.26     4129.68    293.77 o 
  -2   4  14    16126.12    15513.60    567.71 o 
  -1   4  14    14141.75    13843.35    567.71 o 
   0   4  14    17395.26    17579.41    619.15 o 
   1   4  14    14440.47    14179.21    550.32 o 
   2   4  14    17186.61    17055.53    581.40 o 
   3   4  14     3730.08     3923.33    253.91 o 
   4   4  14     3896.72     3314.12    242.45 o 
   5   4  14    14828.12    15315.18    572.37 o 
   6   4  14     7651.99     7033.38    437.80 o 
   7   4  14    12513.41    12696.97    675.90 o 
   8   4  14     1315.17     1497.83    294.64 o 
   9   4  14      697.65      906.22    207.66 o 
  10   4  14       88.76      215.57    273.56 o 
  11   4  14     4932.60     5247.27    610.34 o 
  12   4  14     2038.29     1705.73    334.30 o 
 -12   5  14     3227.16     2951.23    554.65 o 
 -11   5  14      357.73      790.32    235.81 o 
 -10   5  14      980.87      708.21    326.98 o 
  -9   5  14      545.20      765.98    186.17 o 
  -8   5  14     3292.56     3865.96    380.26 o 
  -7   5  14     7925.48     8711.93    570.33 o 
  -6   5  14    10623.56    12175.54    582.31 o 
  -5   5  14     2602.39     2857.34    250.00 o 
  -4   5  14     7830.24     7724.08    438.96 o 
  -3   5  14     4922.14     5221.52    323.47 o 
  -2   5  14     2278.70     1694.33    228.10 o 
  -1   5  14    17198.43    17616.94    604.36 o 
   0   5  14     3564.04     2850.89    255.18 o 
   1   5  14    15957.32    15763.44    506.73 o 
   2   5  14     3357.93     2828.57    209.40 o 
   3   5  14     4706.71     4707.06    274.19 o 
   4   5  14     5932.60     5442.97    313.88 o 
   5   5  14     1632.42     1374.87    158.22 o 
   6   5  14    10888.05    12013.13    527.84 o 
   7   5  14     7509.82     7333.62    472.81 o 
   8   5  14     2623.81     2741.17    330.03 o 
   9   5  14      647.83      565.22    244.86 o 
  10   5  14     1010.84     1297.15    314.79 o 
  11   5  14      551.22      922.56    250.41 o 
  12   5  14     3636.77     2758.57    415.15 o 
 -12   6  14      872.30      691.76    287.66 o 
 -11   6  14     2939.84     3035.84    550.10 o 
 -10   6  14      150.46      752.82    331.65 o 
  -9   6  14      469.10      492.73    197.67 o 
  -8   6  14     4573.36     5406.73    427.85 o 
  -7   6  14     4872.56     5368.63    400.48 o 
  -6   6  14     5958.85     6679.93    408.97 o 
  -5   6  14    14247.65    15380.46    674.60 o 
  -4   6  14      315.50      299.32    113.14 o 
  -3   6  14     1145.16     1086.05    144.39 o 
  -2   6  14     2874.85     3070.54    225.50 o 
  -1   6  14     3159.27     3082.18    204.43 o 
   0   6  14    20261.02    19830.51    616.22 o 
   1   6  14     4054.06     3670.66    255.42 o 
   2   6  14     2837.96     2788.06    205.71 o 
   3   6  14      547.15      444.66     97.48 o 
   4   6  14      119.47      223.33     96.95 o 
   5   6  14    13422.88    13803.55    614.18 o 
   6   6  14     5507.80     5348.07    341.59 o 
   7   6  14     5176.21     5001.21    340.78 o 
   8   6  14     3944.58     4718.84    445.73 o 
   9   6  14      558.70      930.40    192.62 o 
  10   6  14      109.55      252.73    270.62 o 
  11   6  14     2480.64     1777.45    542.43 o 
  12   6  14      731.58      768.28    303.02 o 
 -12   7  14     3632.58     3985.42    617.16 o 
 -11   7  14      213.32      641.98    250.85 o 
 -10   7  14     2964.79     3601.78    526.62 o 
  -9   7  14      573.03      654.28    138.21 o 
  -8   7  14      666.46      561.77    188.78 o 
  -7   7  14     5394.17     5942.00    396.05 o 
  -6   7  14    11552.68    12026.37    599.96 o 
  -5   7  14     2378.78     2194.06    201.36 o 
  -4   7  14    10849.43    11178.71    537.58 o 
  -3   7  14      532.33      680.77     84.56 o 
  -2   7  14     1560.48     1428.07    136.71 o 
  -1   7  14     3811.53     3693.92    211.45 o 
   0   7  14     4317.54     4326.25    252.87 o 
   1   7  14     4375.16     4551.49    264.84 o 
   2   7  14     1499.85     1476.09    159.66 o 
   3   7  14      624.50      549.31    108.50 o 
   4   7  14    10100.32     9999.64    566.01 o 
   5   7  14     2138.87     1735.79    193.08 o 
   6   7  14    10369.42    10616.71    576.00 o 
   7   7  14     4590.36     4642.07    340.87 o 
   8   7  14      757.41      886.93    202.85 o 
   9   7  14      479.80      672.82    199.50 o 
  10   7  14     3101.28     3358.40    434.97 o 
  11   7  14       93.44      315.77    176.25 o 
  12   7  14     3080.28     1982.42    394.67 o 
 -11   8  14     3822.46     4668.28    661.03 o 
 -10   8  14      849.12     1303.11    304.69 o 
  -9   8  14     1025.49      895.79    239.75 o 
  -8   8  14     1640.12     2124.66    343.02 o 
  -7   8  14     3349.79     3046.54    332.39 o 
  -6   8  14     2235.49     2137.95    297.38 o 
  -5   8  14     9432.73    10560.91    635.28 o 
  -4   8  14      796.48      524.10    102.39 o 
  -3   8  14    12864.96    13417.31    693.93 o 
  -2   8  14     3719.18     4011.57    327.58 o 
  -1   8  14     4719.16     4935.76    268.26 o 
   0   8  14     1393.05     1496.53    144.35 o 
   1   8  14     4677.52     4639.56    286.74 o 
   2   8  14     3757.73     3815.26    263.75 o 
   3   8  14    12738.47    13444.68    611.58 o 
   4   8  14      723.69      787.74    146.09 o 
   5   8  14     8894.98    10019.61    639.20 o 
   6   8  14     1649.82     1641.10    287.53 o 
   7   8  14     2838.79     2776.71    414.36 o 
   8   8  14     1941.77     1914.07    261.10 o 
   9   8  14     1037.18      834.58    193.75 o 
  10   8  14      990.03      929.78    476.41 o 
  11   8  14     3653.96     3481.96    561.38 o 
 -11   9  14      633.26      566.56    262.25 o 
 -10   9  14     2029.77     2524.14    584.98 o 
  -9   9  14      589.35      636.18    250.40 o 
  -8   9  14     1504.84     1236.75    270.18 o 
  -7   9  14     2719.06     2238.15    269.07 o 
  -6   9  14     4028.31     3965.68    471.31 o 
  -5   9  14     1721.20     1649.75    241.70 o 
  -4   9  14     4909.10     5855.06    466.30 o 
  -3   9  14     5229.01     5322.21    359.62 o 
  -2   9  14     8522.75     9442.34    623.66 o 
  -1   9  14     2874.64     2982.86    143.67 o 
   0   9  14     1160.72     1057.40    143.38 o 
   1   9  14     3400.42     3345.56    240.97 o 
   2   9  14     6794.52     7386.37    407.54 o 
   3   9  14     4887.19     5474.79    357.30 o 
   4   9  14     5859.34     6953.79    522.57 o 
   5   9  14     1169.63      989.45    176.52 o 
   6   9  14     3576.10     3766.47    383.59 o 
   7   9  14     3421.38     3099.32    382.03 o 
   8   9  14     1119.60     1274.86    299.28 o 
   9   9  14      546.52      469.65    306.33 o 
  10   9  14     2345.68     2181.05    540.18 o 
  11   9  14      646.17      729.79    387.51 o 
 -11  10  14     2388.00     1637.65    397.76 o 
 -10  10  14     2312.04     1923.38    330.84 o 
  -9  10  14     1244.47     1128.73    200.55 o 
  -8  10  14     1254.71      950.97    308.01 o 
  -7  10  14     3073.00     3011.07    465.65 o 
  -6  10  14     1386.99     1380.38    234.27 o 
  -5  10  14     4443.51     4656.09    417.69 o 
  -4  10  14     3075.89     2678.34    300.60 o 
  -3  10  14     1202.68     1378.59    163.68 o 
  -2  10  14     1240.56     1203.74    182.22 o 
  -1  10  14     6106.62     5830.52    352.76 o 
   0  10  14     2961.24     3352.25    241.35 o 
   1  10  14     4270.18     4048.98    288.95 o 
   2  10  14     1631.55     1869.47    212.40 o 
   3  10  14     1600.48     2046.58    281.06 o 
   4  10  14     2556.94     2199.65    312.12 o 
   5  10  14     4869.67     5755.29    425.24 o 
   6  10  14     1864.57     2197.28    336.12 o 
   7  10  14     2151.37     2219.70    395.08 o 
   8  10  14     1495.92     2020.07    362.17 o 
   9  10  14     1383.18     2273.42    610.54 o 
  10  10  14     2211.63     2295.80    766.32 o 
  11  10  14     2578.98     1839.68    636.95 o 
 -10  11  14     1081.14     1430.35    284.91 o 
  -9  11  14     1568.44     1542.17    447.18 o 
  -8  11  14     4247.35     5038.87    734.91 o 
  -7  11  14     3064.19     2948.88    423.63 o 
  -6  11  14     1589.90     1494.92    266.45 o 
  -5  11  14       83.31      362.20    137.16 o 
  -4  11  14     2102.45     2211.18    273.67 o 
  -3  11  14     2603.73     2060.15    271.49 o 
  -2  11  14     3032.72     3088.39    325.73 o 
  -1  11  14     3204.46     3154.51    351.13 o 
   0  11  14     3211.25     3511.16    215.88 o 
   1  11  14     3090.05     3298.59    290.15 o 
   2  11  14     2668.21     2551.41    286.66 o 
   3  11  14     2112.34     2304.89    256.97 o 
   4  11  14     1886.25     1405.53    273.60 o 
   5  11  14      112.07      414.63    224.01 o 
   6  11  14     1682.59     1643.82    327.06 o 
   7  11  14     3246.13     3765.21    586.79 o 
   8  11  14     3987.87     3025.38    548.18 o 
   9  11  14     1441.21     1365.18    462.59 o 
  10  11  14     1103.65      712.88    345.25 o 
 -10  12  14     1236.65      946.15    285.22 o 
  -9  12  14     1677.12      904.86    322.12 o 
  -8  12  14      351.81      314.28    251.52 o 
  -7  12  14     1111.43      652.82    298.26 o 
  -6  12  14     3760.68     3761.86    385.70 o 
  -5  12  14     4325.69     4001.62    434.29 o 
  -4  12  14     1000.62     1230.14    204.91 o 
  -3  12  14        8.65       78.63    149.62 o 
  -2  12  14     1504.64     1223.08    168.85 o 
  -1  12  14     2723.47     2370.33    365.50 o 
   0  12  14    13947.93    15929.68    818.96 o 
   1  12  14     2829.34     2767.51    209.00 o 
   2  12  14     1060.83     1152.75    208.88 o 
   3  12  14        0.83      173.22    199.22 o 
   4  12  14      978.38     1008.59    226.78 o 
   5  12  14     3885.72     4345.00    656.35 o 
   6  12  14     3210.81     3807.89    590.57 o 
   7  12  14      916.80      875.16    333.29 o 
   8  12  14      277.44      512.99    237.39 o 
   9  12  14     1608.21     1459.40    422.01 o 
  10  12  14     1120.43     1187.87    364.28 o 
  -9  13  14      790.70      711.70    364.17 o 
  -8  13  14      365.58      611.28    210.72 o 
  -7  13  14     4789.65     4848.33    641.10 o 
  -6  13  14     3476.09     3075.18    447.05 o 
  -5  13  14     1750.13     1567.99    338.50 o 
  -4  13  14     2789.76     2553.98    279.49 o 
  -3  13  14     2130.17     1955.20    514.46 o 
  -2  13  14     1783.81     1806.68    300.78 o 
  -1  13  14    10868.47    11778.99    684.79 o 
   0  13  14     2195.51     1907.48    592.50 o 
   1  13  14    10476.29    11155.35    824.26 o 
   2  13  14     2404.02     2130.16    343.79 o 
   3  13  14     1912.90     1389.64    318.53 o 
   4  13  14     2458.80     2624.52    296.95 o 
   5  13  14     1795.80     1660.11    562.61 o 
   6  13  14     3219.21     3169.37    759.91 o 
   7  13  14     4640.09     5104.94    715.71 o 
   8  13  14      255.49      585.84    334.93 o 
   9  13  14     1032.33      978.86    318.74 o 
  -8  14  14     1045.20     1089.70    379.62 o 
  -7  14  14      723.23      136.87    268.82 o 
  -6  14  14     4338.56     4226.93    708.44 o 
  -5  14  14     3038.14     2991.09    609.12 o 
  -4  14  14     2208.28     2301.56    391.17 o 
  -3  14  14      508.50      381.97    175.84 o 
  -2  14  14     2893.64     3421.22    762.64 o 
  -1  14  14     1942.12     2291.18    453.47 o 
   0  14  14    14430.11    16640.53   1877.38 o 
   1  14  14     2371.65     2344.92    255.61 o 
   2  14  14     2600.73     3134.55    478.65 o 
   3  14  14      418.75      451.42    197.42 o 
   4  14  14     2395.14     3470.98    507.55 o 
   5  14  14     2632.28     1890.01    490.07 o 
   6  14  14     4504.48     4766.03    698.59 o 
   7  14  14      745.19      860.11    292.93 o 
   8  14  14     1025.46      712.16    270.68 o 
  -7  15  14     1597.61     1750.19    647.79 o 
  -6  15  14     1698.26     1933.76    419.59 o 
  -5  15  14     2786.25     1657.17   1235.56 o 
  -4  15  14      628.90      764.49    351.05 o 
  -3  15  14     1535.97     1370.40    486.10 o 
  -2  15  14      256.81      389.09    599.85 o 
  -1  15  14     4160.45     4322.55    634.36 o 
   0  15  14     3884.45     3651.07    662.90 o 
   1  15  14     3993.26     3437.23    663.52 o 
   2  15  14      207.21      226.26    372.28 o 
   3  15  14     1434.33     1468.84    371.82 o 
   4  15  14      364.54      458.17    486.06 o 
   5  15  14     2882.96     3052.77    580.42 o 
   6  15  14     1816.73     1972.40    426.77 o 
   7  15  14     1694.01     1247.85    399.55 o 
  -6  16  14     1296.73      743.19    270.49 o 
  -5  16  14     1276.38      354.91    374.87 o 
  -4  16  14     1403.31      782.87    270.37 o 
  -3  16  14      189.59      452.49    300.45 o 
  -2  16  14     2251.21     1175.20    326.70 o 
  -1  16  14     1452.59      503.07    247.57 o 
   0  16  14      493.24      573.91    235.82 o 
   1  16  14     1086.69     1004.39    444.22 o 
   2  16  14     1861.87     1686.63    419.58 o 
   3  16  14      115.28      382.25    247.86 o 
   4  16  14     1782.28     2661.32    640.38 o 
   5  16  14     1481.94      416.51    529.78 o 
   6  16  14     1312.94      874.33    400.96 o 
  -4  17  14     1094.65     1266.42    459.44 o 
  -3  17  14      210.22      693.87    459.79 o 
  -2  17  14      626.99      486.25    276.45 o 
  -1  17  14      138.02      206.99    367.64 o 
   0  17  14     1718.33      882.12    428.37 o 
   1  17  14      115.89     -370.54    370.54 o 
   2  17  14      595.07      629.60    256.88 o 
   3  17  14      273.74      858.64    383.96 o 
   4  17  14     1039.09      825.76    473.13 o 
  -2  18  14      221.80      310.42    387.69 o 
  -1  18  14     1646.32     1185.06    424.51 o 
   0  18  14        8.87      565.98    254.25 o 
   1  18  14     1541.98     1683.82    412.67 o 
   2  18  14      515.55      583.65    248.46 o 
   1   0  15      397.15      411.63    107.44 o 
   2   0  15    16916.31    17246.28    598.37 o 
   3   0  15    11818.07    12807.13    496.75 o 
   4   0  15     5201.49     5122.94    331.18 o 
   5   0  15      136.18      263.30     96.05 o 
   6   0  15     9408.00     9924.35    521.84 o 
   7   0  15     9479.00    10197.76    641.88 o 
   8   0  15     1139.97     1126.29    202.74 o 
   9   0  15     4765.99     5305.91    579.95 o 
  10   0  15      713.38     1180.40    352.31 o 
  11   0  15      221.18      222.97    404.09 o 
  12   0  15       78.00      236.67    289.76 o 
 -12   1  15     1949.09     1600.98    376.00 o 
 -11   1  15      444.62      535.26    283.52 o 
 -10   1  15     1872.23     2121.79    393.85 o 
  -9   1  15     2900.11     3454.35    520.64 o 
  -8   1  15     5380.74     5409.34    536.99 o 
  -7   1  15      436.64      730.14    151.83 o 
  -6   1  15     9927.57     9709.20    565.70 o 
  -5   1  15    11228.26    11242.55    521.27 o 
  -4   1  15     6307.96     6352.38    392.51 o 
  -3   1  15     6824.12     7116.23    351.87 o 
  -2   1  15     4931.20     4456.94    284.34 o 
  -1   1  15    10745.53    11009.28    428.82 o 
   0   1  15    22463.69    24644.20   1017.75 o 
   1   1  15     9905.14    10095.40    404.80 o 
   2   1  15     5228.69     4977.69    308.71 o 
   3   1  15     7773.36     8174.79    383.24 o 
   4   1  15     6111.49     6022.17    344.38 o 
   5   1  15    12188.37    11743.34    517.14 o 
   6   1  15    10437.90    10625.24    556.02 o 
   7   1  15      532.86      657.72    179.67 o 
   8   1  15     5034.76     5162.42    585.58 o 
   9   1  15     3037.84     2947.15    369.05 o 
  10   1  15     1593.57     1394.59    717.22 o 
  11   1  15      630.04      491.15    247.29 o 
  12   1  15     2004.97     1849.83    376.97 o 
 -12   2  15     1845.25     1599.66    469.57 o 
 -11   2  15      253.91      637.00    270.81 o 
 -10   2  15     1195.39     1227.88    281.11 o 
  -9   2  15     4208.67     4839.24    579.06 o 
  -8   2  15     4524.07     4669.54    421.11 o 
  -7   2  15    10302.05    10471.63    576.45 o 
  -6   2  15     7373.83     7698.67    428.27 o 
  -5   2  15     1716.50     1836.68    366.38 o 
  -4   2  15     6498.41     5750.57    351.63 o 
  -3   2  15    11310.01    11142.78    454.61 o 
  -2   2  15     8965.48     8349.33    393.50 o 
  -1   2  15    29843.13    31518.48    977.96 o 
   0   2  15     3043.26     3192.66    232.72 o 
   1   2  15    31804.11    33774.57   1046.46 o 
   2   2  15     8753.93     8249.60    374.81 o 
   3   2  15    10339.68    10099.92    450.29 o 
   4   2  15     7969.85     7874.44    384.28 o 
   5   2  15     1621.18     1477.27    176.79 o 
   6   2  15     7637.51     7447.32    388.63 o 
   7   2  15    11362.25    12389.39    716.36 o 
   8   2  15     5058.85     4657.38    453.38 o 
   9   2  15     3812.25     2985.07    714.27 o 
  10   2  15     1617.07     1417.71    302.94 o 
  11   2  15      312.47      758.15    260.81 o 
  12   2  15     1872.72     1363.53    316.15 o 
 -12   3  15      439.88      643.39    249.86 o 
 -11   3  15     2113.33     1581.20    393.67 o 
 -10   3  15     2966.80     2941.33    448.19 o 
  -9   3  15     4417.05     4776.08    521.67 o 
  -8   3  15     3929.31     4373.83    438.00 o 
  -7   3  15      584.66      485.68     95.77 o 
  -6   3  15     3958.14     3703.78    379.69 o 
  -5   3  15    10923.12    10793.84    522.64 o 
  -4   3  15     7192.14     7715.88    410.62 o 
  -3   3  15     4173.92     3742.06    286.81 o 
  -2   3  15     9320.31     9041.54    393.08 o 
  -1   3  15     8678.31     8175.78    406.01 o 
   0   3  15    46851.75    52261.20    995.50 o 
   1   3  15     8705.57     8438.63    343.12 o 
   2   3  15    12051.69    11843.36    471.62 o 
   3   3  15     3330.13     3254.03    242.52 o 
   4   3  15     7314.98     7635.75    372.55 o 
   5   3  15    10901.71    10559.09    475.17 o 
   6   3  15     4312.15     4230.24    352.65 o 
   7   3  15      809.78     1125.90    212.03 o 
   8   3  15     4564.74     4457.42    437.82 o 
   9   3  15     4970.26     5617.17    583.87 o 
  10   3  15     2609.84     3022.94    529.50 o 
  11   3  15     2111.67     1816.95    320.03 o 
  12   3  15      372.72      221.67    247.69 o 
 -12   4  15      797.49      992.80    332.52 o 
 -11   4  15      796.39      663.83    261.56 o 
 -10   4  15     2431.51     2873.47    388.60 o 
  -9   4  15     2751.02     2460.97    365.86 o 
  -8   4  15    11063.88    12568.84    686.66 o 
  -7   4  15     3393.36     3367.39    327.96 o 
  -6   4  15      515.55      597.13    139.59 o 
  -5   4  15     1562.89     1731.77    201.33 o 
  -4   4  15     3364.84     3566.39    284.24 o 
  -3   4  15    11422.79    11262.77    512.88 o 
  -2   4  15    14391.17    15108.66    603.00 o 
  -1   4  15    12763.92    13387.17    499.70 o 
   0   4  15     2361.20     2334.10    196.92 o 
   1   4  15    14798.62    15792.69    560.28 o 
   2   4  15    15746.30    16851.05    585.25 o 
   3   4  15    14532.67    14840.69    557.81 o 
   4   4  15     3396.20     3302.68    240.41 o 
   5   4  15     1925.23     1923.12    198.24 o 
   6   4  15      464.79      329.22    101.06 o 
   7   4  15     4134.95     3683.86    651.40 o 
   8   4  15    11455.44    11753.92    789.07 o 
   9   4  15     2391.41     2293.23    449.10 o 
  10   4  15     2766.18     2803.18    413.50 o 
  11   4  15      649.57      447.24    313.19 o 
  12   4  15      617.81      532.45    226.45 o 
 -12   5  15      184.89      167.43    369.73 o 
 -11   5  15     1130.02      792.64    378.98 o 
 -10   5  15     2022.92     2035.20    421.50 o 
  -9   5  15     6202.44     7076.89    640.90 o 
  -8   5  15     1741.16     1657.72    282.50 o 
  -7   5  15     5070.71     5923.91    455.55 o 
  -6   5  15       24.48      301.99    185.50 o 
  -5   5  15     1428.21     1144.24    169.96 o 
  -4   5  15     8496.69     7845.82    421.09 o 
  -3   5  15    18179.15    18343.43    707.44 o 
  -2   5  15     8305.26     8093.72    408.35 o 
  -1   5  15     8651.47     8544.29    451.65 o 
   0   5  15    19785.83    19765.21    738.61 o 
   1   5  15     8967.88     9294.46    413.14 o 
   2   5  15    10272.41     9911.80    430.31 o 
   3   5  15    18347.33    18224.71    633.08 o 
   4   5  15     8768.88     8504.19    392.74 o 
   5   5  15     1465.12     1310.66    172.54 o 
   6   5  15       20.88      254.20    140.82 o 
   7   5  15     5379.19     5478.35    412.74 o 
   8   5  15     1722.19     1447.30    332.30 o 
   9   5  15     6459.37     6609.64    644.32 o 
  10   5  15     2005.21     1860.39    311.19 o 
  11   5  15     1144.27      387.11    659.37 o 
  12   5  15      113.70      529.79    251.34 o 
 -12   6  15      795.93      616.32    313.72 o 
 -11   6  15      216.66      113.19    289.18 o 
 -10   6  15     4912.37     4925.97    590.93 o 
  -9   6  15     4945.27     6173.73    581.85 o 
  -8   6  15     5006.94     5301.76    445.12 o 
  -7   6  15     2649.96     2880.51    300.82 o 
  -6   6  15     3123.75     2851.93    318.43 o 
  -5   6  15     5364.95     6041.01    519.95 o 
  -4   6  15    12425.25    11968.74    637.42 o 
  -3   6  15     5951.83     5980.76    350.34 o 
  -2   6  15     7811.17     7727.33    356.62 o 
  -1   6  15     8123.80     8281.23    381.94 o 
   0   6  15      426.19      359.90    103.11 o 
   1   6  15     8836.48     9541.83    429.72 o 
   2   6  15     7286.90     7329.49    360.09 o 
   3   6  15     5579.27     5252.30    297.26 o 
   4   6  15    11509.72    11715.28    541.73 o 
   5   6  15     5336.84     5023.22    320.77 o 
   6   6  15     3616.61     3874.53    329.57 o 
   7   6  15     3215.86     2918.81    294.89 o 
   8   6  15     5865.17     6093.14    515.59 o 
   9   6  15     4190.15     4411.48    531.66 o 
  10   6  15     4399.72     5348.22    529.14 o 
  11   6  15      162.26      245.49    366.43 o 
  12   6  15      929.47      723.31    304.46 o 
 -11   7  15      655.32      765.35    285.25 o 
 -10   7  15     1005.69      607.59    256.09 o 
  -9   7  15     5017.04     5824.01    551.01 o 
  -8   7  15     2922.18     3555.86    486.29 o 
  -7   7  15     4988.21     5016.76    475.47 o 
  -6   7  15     1709.02     1768.29    214.66 o 
  -5   7  15     1867.58     1767.91    204.35 o 
  -4   7  15     4566.13     5215.53    351.95 o 
  -3   7  15     9253.13    10019.65    453.04 o 
  -2   7  15     7958.26     8024.52    406.74 o 
  -1   7  15      109.87      205.63     87.75 o 
   0   7  15     8718.89     8174.56    382.09 o 
   1   7  15      375.58      447.02     88.96 o 
   2   7  15     6650.40     6769.95    379.07 o 
   3   7  15     8785.89     9678.14    512.96 o 
   4   7  15     5425.62     5157.90    395.49 o 
   5   7  15     2668.89     3426.97    257.05 o 
   6   7  15     2133.70     2181.59    244.50 o 
   7   7  15     5225.28     5687.70    573.71 o 
   8   7  15     1934.21     1952.95    246.47 o 
   9   7  15     4719.96     5218.71    610.15 o 
  10   7  15      895.63      645.04    308.24 o 
  11   7  15      436.76      855.30    417.07 o 
 -11   8  15      822.06      389.70    421.15 o 
 -10   8  15     2055.81     2140.14    397.36 o 
  -9   8  15     2735.91     3359.35    522.62 o 
  -8   8  15     3550.14     3646.46    523.46 o 
  -7   8  15     2220.18     2788.01    406.68 o 
  -6   8  15     3387.26     3694.46    351.28 o 
  -5   8  15     4592.31     4647.08    374.08 o 
  -4   8  15     6514.10     6972.49    515.56 o 
  -3   8  15     3791.09     3493.32    346.78 o 
  -2   8  15      331.43      420.59    102.55 o 
  -1   8  15     4483.84     4445.07    254.55 o 
   0   8  15     1652.62     1465.49    167.57 o 
   1   8  15     3380.34     3203.43    226.75 o 
   2   8  15      924.27      840.08    136.17 o 
   3   8  15     3000.43     3163.92    312.98 o 
   4   8  15     7447.36     7472.81    536.01 o 
   5   8  15     5636.29     6007.97    499.95 o 
   6   8  15     3509.41     3800.56    404.94 o 
   7   8  15     2268.03     1761.42    186.04 o 
   8   8  15     3144.79     2642.40    434.80 o 
   9   8  15     2486.54     2371.41    468.06 o 
  10   8  15     1748.72     1370.09    287.53 o 
  11   8  15      957.22     1293.84    408.12 o 
 -11   9  15      673.49      682.36    453.09 o 
 -10   9  15     1568.25     1181.55    381.55 o 
  -9   9  15     1777.58     1376.91    403.58 o 
  -8   9  15     5586.08     6042.58    789.96 o 
  -7   9  15     4853.25     5386.02    711.09 o 
  -6   9  15      115.12      363.80    144.91 o 
  -5   9  15     1412.20      923.93    163.21 o 
  -4   9  15     3789.63     3814.16    388.51 o 
  -3   9  15     6967.54     6970.74    511.94 o 
  -2   9  15     7726.37     8492.56    495.99 o 
  -1   9  15      101.26       13.28    119.35 o 
   0   9  15     1447.09     1273.20    156.49 o 
   1   9  15      327.22      438.90    128.84 o 
   2   9  15     7635.94     8493.95    381.44 o 
   3   9  15     7955.48     7714.00    581.49 o 
   4   9  15     4279.13     4480.55    392.42 o 
   5   9  15     1617.77     2112.66    268.95 o 
   6   9  15       50.05       50.92    191.10 o 
   7   9  15     4750.61     5331.86    569.79 o 
   8   9  15     6111.98     6502.08    735.39 o 
   9   9  15     1212.25     1097.76    274.90 o 
  10   9  15     1750.28     1519.52    351.37 o 
  11   9  15      431.86      155.74    451.43 o 
 -10  10  15     1426.95     1798.56    335.69 o 
  -9  10  15     5469.00     6517.66    730.30 o 
  -8  10  15     1687.34     1696.97    356.29 o 
  -7  10  15     2511.99     2390.35    396.08 o 
  -6  10  15     3611.08     4196.02    600.71 o 
  -5  10  15      310.49      432.23    128.70 o 
  -4  10  15     4967.05     4951.07    382.10 o 
  -3  10  15     4771.19     4638.84    377.67 o 
  -2  10  15     3646.75     3451.32    288.25 o 
  -1  10  15     3614.11     4002.43    380.62 o 
   0  10  15       35.87      176.49     70.65 o 
   1  10  15     3869.64     4189.68    316.35 o 
   2  10  15     4257.19     4671.49    324.69 o 
   3  10  15     5480.87     6235.18    436.39 o 
   4  10  15     5795.14     6146.91    440.98 o 
   5  10  15      543.49      745.99    252.15 o 
   6  10  15     3451.36     4218.36    515.66 o 
   7  10  15     2282.40     2224.57    377.32 o 
   8  10  15     1575.31      866.36    273.96 o 
   9  10  15     6231.62     7005.32   1081.41 o 
  10  10  15      891.42      928.26    448.59 o 
 -10  11  15      641.47     1064.15    300.12 o 
  -9  11  15      716.99      918.35    339.27 o 
  -8  11  15     5567.90     6526.08    814.00 o 
  -7  11  15     2813.09     3926.69    582.35 o 
  -6  11  15       57.66      278.64    155.79 o 
  -5  11  15     3096.28     2750.45    388.67 o 
  -4  11  15     1267.01      891.73    189.51 o 
  -3  11  15     5718.03     5622.75    583.06 o 
  -2  11  15     9635.08    11067.31    580.10 o 
  -1  11  15      134.43       69.88    141.97 o 
   0  11  15     1542.42     1772.86    169.15 o 
   1  11  15       78.02      128.01    109.09 o 
   2  11  15    10367.57    13223.45    866.88 o 
   3  11  15     6544.67     6755.04    447.10 o 
   4  11  15     1607.42     1383.29    298.99 o 
   5  11  15     3402.60     3536.22    554.66 o 
   6  11  15      113.22       37.91    236.47 o 
   7  11  15     2649.46     2358.44    532.84 o 
   8  11  15     5825.88     5950.85    786.83 o 
   9  11  15      682.27      621.70    314.11 o 
  10  11  15      607.21      261.08    207.72 o 
  -9  12  15     2167.42     2181.93    456.60 o 
  -8  12  15      438.44      316.74    422.26 o 
  -7  12  15      796.89      442.19    221.69 o 
  -6  12  15     5101.72     4621.58    562.68 o 
  -5  12  15     2676.10     2086.51    314.07 o 
  -4  12  15     6451.21     6194.94    518.98 o 
  -3  12  15     3852.06     3533.74    351.18 o 
  -2  12  15      150.42      241.85    117.61 o 
  -1  12  15     7545.12     7793.42    448.47 o 
   0  12  15     1648.31     1552.78    278.61 o 
   1  12  15     8369.30     8189.83    486.83 o 
   2  12  15      373.96      379.70    139.13 o 
   3  12  15     3974.11     2973.43    749.92 o 
   4  12  15     6929.45     8711.38    873.26 o 
   5  12  15     2935.33     3108.55    576.37 o 
   6  12  15     4994.07     5009.70    822.20 o 
   7  12  15      898.13      585.22    240.20 o 
   8  12  15      204.79      303.47    284.18 o 
   9  12  15     2067.42     1978.46    717.88 o 
  -8  13  15     1032.02     1344.33    322.32 o 
  -7  13  15     1768.65     1952.75    372.37 o 
  -6  13  15      956.62      921.55    297.76 o 
  -5  13  15     1206.24     1195.39    280.35 o 
  -4  13  15     2713.91     2345.96    400.40 o 
  -3  13  15     1839.75     1215.88    231.25 o 
  -2  13  15     5937.12     6638.66    644.28 o 
  -1  13  15      972.87      733.57    331.77 o 
   0  13  15     1809.14     1186.34    269.15 o 
   1  13  15      714.10      652.09    191.60 o 
   2  13  15     6170.59     6543.89    556.87 o 
   3  13  15     2193.48     2499.27    396.37 o 
   4  13  15     3008.78     2564.40    442.10 o 
   5  13  15     1252.05     1818.39    385.12 o 
   6  13  15     1032.88      523.38    351.91 o 
   7  13  15     1258.03      807.15    265.04 o 
   8  13  15      625.22     1057.60    430.35 o 
  -7  14  15       91.71     -233.96    739.35 o 
  -6  14  15      690.11      638.31    252.18 o 
  -5  14  15     1894.04     1151.59    251.25 o 
  -4  14  15      583.26      197.09    281.15 o 
  -3  14  15     3019.32     2820.27    599.76 o 
  -2  14  15       60.57      331.25    243.96 o 
  -1  14  15     1712.26     2255.98    703.56 o 
   0  14  15     1209.19     1847.91    464.39 o 
   1  14  15     1650.05     1292.07    384.43 o 
   2  14  15        8.27      507.85    407.27 o 
   3  14  15     3719.62     3698.51    584.10 o 
   4  14  15      802.47      735.44    277.39 o 
   5  14  15     2483.16     3268.13    566.70 o 
   6  14  15      606.84      405.26    362.84 o 
   7  14  15       37.38      479.36    321.67 o 
  -6  15  15      202.26      717.90    640.41 o 
  -5  15  15      381.86      710.36    289.13 o 
  -4  15  15     2784.47     3557.71    666.04 o 
  -3  15  15      229.04      344.92    320.11 o 
  -2  15  15     2136.05     1297.82    663.12 o 
  -1  15  15      920.89      478.68    232.23 o 
   0  15  15       17.08       26.81    456.91 o 
   1  15  15     1041.81      559.50    239.68 o 
   2  15  15     2180.41     1899.14    528.87 o 
   3  15  15      210.56      200.46    345.13 o 
   4  15  15     2895.92     1942.94    843.77 o 
   5  15  15      436.79      447.88    205.28 o 
   6  15  15      343.70      509.92    430.36 o 
  -5  16  15     2722.16     1877.59    584.31 o 
  -4  16  15       47.97      248.79    346.73 o 
  -3  16  15     1918.48     2029.94    626.63 o 
  -2  16  15     1140.63     1013.30    393.86 o 
  -1  16  15      354.09      190.27    164.08 o 
   0  16  15     2752.36     3078.92    672.01 o 
   1  16  15      270.07      582.87    252.97 o 
   2  16  15     1204.90      836.93    597.56 o 
   3  16  15     1920.16     1555.04    449.47 o 
   4  16  15       13.63      692.39    349.17 o 
   5  16  15     2534.96     2709.46    792.60 o 
  -3  17  15      182.97      511.70    638.46 o 
  -2  17  15      747.96      608.54    287.29 o 
  -1  17  15     2115.71     2334.51    862.56 o 
   0  17  15       12.07       28.34    532.95 o 
   1  17  15     1812.22     1022.26    317.56 o 
   2  17  15      924.65      408.21    240.14 o 
   3  17  15      139.95      602.06    307.64 o 
   0   0  16     1670.14     1760.45    271.04 o 
   1   0  16     7996.61     8587.65    388.41 o 
   2   0  16      693.73      580.99    142.78 o 
   3   0  16      210.60      363.90    138.12 o 
   4   0  16     9002.90     9099.35    433.34 o 
   5   0  16     1055.34     1022.22    143.63 o 
   6   0  16     8504.12     8427.03    460.01 o 
   7   0  16     5554.47     5055.89    477.84 o 
   8   0  16      341.17      659.62    191.71 o 
   9   0  16      503.78      837.19    208.45 o 
  10   0  16     4698.36     4601.02    594.53 o 
  11   0  16       45.08      188.74    248.73 o 
  12   0  16     8531.62    10449.58    962.97 o 
 -12   1  16      127.64      424.79    376.86 o 
 -11   1  16     8358.09     9077.83    905.35 o 
 -10   1  16      502.85      614.56    162.41 o 
  -9   1  16     1596.58     2037.75    418.65 o 
  -8   1  16     3329.96     3457.33    347.49 o 
  -7   1  16      115.89      210.69    153.36 o 
  -6   1  16     5355.23     5549.63    393.54 o 
  -5   1  16    25909.73    27461.29   1233.73 o 
  -4   1  16       70.69      273.17    183.53 o 
  -3   1  16      405.45      308.18     92.81 o 
  -2   1  16     3700.60     3892.78    294.41 o 
  -1   1  16     2868.07     3124.88    240.51 o 
   0   1  16     6549.60     7166.30    379.28 o 
   1   1  16     3946.41     3511.42    254.85 o 
   2   1  16     4035.79     4572.34    302.78 o 
   3   1  16      541.89      632.16    109.97 o 
   4   1  16      173.76      195.79    116.22 o 
   5   1  16    23054.62    23384.88    909.80 o 
   6   1  16     5660.86     5757.08    417.99 o 
   7   1  16      234.82      439.85    166.61 o 
   8   1  16     3611.14     3267.14    341.90 o 
   9   1  16     1687.27     1859.45    290.54 o 
  10   1  16      742.51      720.94    202.18 o 
  11   1  16     8310.16     8805.16    922.18 o 
  12   1  16      266.55       54.22    301.20 o 
 -12   2  16     5501.79     5298.55    830.49 o 
 -11   2  16      627.91     1003.02    247.20 o 
 -10   2  16     3255.00     3486.88    518.74 o 
  -9   2  16      108.92      498.92    235.84 o 
  -8   2  16       72.93      272.78    261.24 o 
  -7   2  16     3855.34     3779.33    369.64 o 
  -6   2  16    10815.84    11077.28    732.02 o 
  -5   2  16     2567.50     2800.78    250.35 o 
  -4   2  16    13713.45    13465.82    600.75 o 
  -3   2  16      546.42      718.22    119.33 o 
  -2   2  16     5609.76     5353.56    355.75 o 
  -1   2  16     9042.53     9585.23    477.10 o 
   0   2  16     1106.15     1072.36    195.83 o 
   1   2  16    10869.21    11396.97    529.94 o 
   2   2  16     6114.36     6269.12    343.12 o 
   3   2  16      606.93      409.97     94.11 o 
   4   2  16    12681.20    12543.11    519.28 o 
   5   2  16     2325.52     2342.23    220.81 o 
   6   2  16     9353.38     9623.04    520.87 o 
   7   2  16     4496.36     4601.10    397.65 o 
   8   2  16       74.40      235.50    302.85 o 
   9   2  16      132.83      439.69    183.61 o 
  10   2  16     3450.41     3656.01    494.65 o 
  11   2  16     1034.34     1164.75    286.28 o 
  12   2  16     5387.39     4697.06    703.41 o 
 -12   3  16     1578.31     1731.40    392.41 o 
 -11   3  16     6082.94     6451.13    807.82 o 
 -10   3  16     1245.73      896.26    373.36 o 
  -9   3  16       43.83      410.73    157.82 o 
  -8   3  16     1218.90     1421.37    278.58 o 
  -7   3  16     3498.20     3851.60    350.22 o 
  -6   3  16    11399.60    11642.69    656.63 o 
  -5   3  16    21872.75    23354.89    914.10 o 
  -4   3  16     1781.51     1659.61    204.40 o 
  -3   3  16     1371.74     1134.08    160.26 o 
  -2   3  16     2207.67     2340.12    221.40 o 
  -1   3  16    10930.48    11340.55    490.68 o 
   0   3  16     8635.87     9313.64    511.91 o 
   1   3  16    11643.29    12377.61    617.98 o 
   2   3  16     3088.96     3281.97    257.17 o 
   3   3  16     1383.12     1191.50    155.80 o 
   4   3  16     1768.26     1719.06    159.68 o 
   5   3  16    21125.73    22824.00    821.67 o 
   6   3  16    10983.10    11891.29    561.04 o 
   7   3  16     2557.16     2609.09    354.49 o 
   8   3  16     1019.70      753.43    216.34 o 
   9   3  16       21.57      523.19    213.82 o 
  10   3  16     1482.21      983.43    242.12 o 
  11   3  16     6265.97     5577.98    672.43 o 
  12   3  16     1570.92      919.08    301.89 o 
 -12   4  16     3378.34     3741.87    566.23 o 
 -11   4  16     3054.50     2792.15    339.89 o 
 -10   4  16      258.68     -116.59    338.88 o 
  -9   4  16      658.19     1059.16    286.14 o 
  -8   4  16     1951.15     1948.05    342.73 o 
  -7   4  16     8345.52     8365.02    579.50 o 
  -6   4  16     7776.10     7214.77    529.78 o 
  -5   4  16     9276.49     8496.03    744.93 o 
  -4   4  16     3631.37     3593.81    288.17 o 
  -3   4  16     2915.00     3101.02    269.38 o 
  -2   4  16     4552.98     4010.20    324.94 o 
  -1   4  16     4421.87     4486.50    280.19 o 
   0   4  16     5271.28     4909.33    308.93 o 
   1   4  16     4207.45     4567.58    308.38 o 
   2   4  16     4298.68     4291.78    324.20 o 
   3   4  16     2697.51     3065.12    258.87 o 
   4   4  16     3051.65     3029.74    227.80 o 
   5   4  16     9705.63    10082.15    471.97 o 
   6   4  16     6642.56     6739.47    421.84 o 
   7   4  16     7543.97     7272.21    595.17 o 
   8   4  16     1323.24     1180.04    240.70 o 
   9   4  16      669.32      441.80    138.94 o 
  10   4  16      337.40       -4.09    293.76 o 
  11   4  16     2976.37     2294.14    410.88 o 
  12   4  16     3442.38     3344.88    871.44 o 
 -12   5  16     1706.05     1412.77    361.30 o 
 -11   5  16      631.16      289.58    317.01 o 
 -10   5  16     2509.15     2225.59    394.22 o 
  -9   5  16      856.19      929.36    295.95 o 
  -8   5  16      658.36      687.38    193.98 o 
  -7   5  16     5500.37     6212.01    513.66 o 
  -6   5  16    15849.45    16931.66    786.96 o 
  -5   5  16     1767.04     1197.89    314.17 o 
  -4   5  16    10445.81    11034.48    569.27 o 
  -3   5  16      869.35      710.65    132.09 o 
  -2   5  16     1870.92     1430.90    257.98 o 
  -1   5  16     2166.63     2047.79    207.55 o 
   0   5  16     2524.97     2190.22    240.60 o 
   1   5  16     1724.22     1995.49    202.98 o 
   2   5  16     2434.14     2169.47    202.90 o 
   3   5  16      763.30      863.06    138.13 o 
   4   5  16     9477.40    10026.05    490.30 o 
   5   5  16     1847.38     1657.21    205.78 o 
   6   5  16    15906.62    18254.24    937.18 o 
   7   5  16     4776.44     4870.51    407.27 o 
   8   5  16      560.73      474.10    139.91 o 
   9   5  16      645.29      759.34    205.29 o 
  10   5  16     2147.34     1913.68    395.89 o 
  11   5  16      698.53      713.22    298.69 o 
  12   5  16     1703.78     1427.34    429.80 o 
 -11   6  16     2930.63     3043.41    491.52 o 
 -10   6  16       40.17      557.16    256.47 o 
  -9   6  16      101.83      -57.21    289.55 o 
  -8   6  16     5695.44     6370.69    555.87 o 
  -7   6  16     2917.67     2937.84    318.00 o 
  -6   6  16     5543.27     5533.12    561.25 o 
  -5   6  16    16648.46    19664.24    940.68 o 
  -4   6  16     1071.73     1032.34    192.61 o 
  -3   6  16     1696.51     1925.12    195.64 o 
  -2   6  16     1239.50     1033.55    142.43 o 
  -1   6  16     3327.77     3535.44    267.10 o 
   0   6  16     8947.81     9618.48    433.63 o 
   1   6  16     4408.45     4513.04    304.62 o 
   2   6  16     1777.29     1298.35    179.58 o 
   3   6  16     1064.86     1078.29    164.16 o 
   4   6  16      767.31      779.28    137.94 o 
   5   6  16    16664.32    17803.68    750.09 o 
   6   6  16     5620.81     5948.47    418.94 o 
   7   6  16     3248.32     3284.99    329.45 o 
   8   6  16     5946.23     5642.65    546.65 o 
   9   6  16       30.21      204.00    179.09 o 
  10   6  16      179.95      150.89    443.65 o 
  11   6  16     2851.36     2219.21    448.56 o 
 -11   7  16      219.38      571.42    291.04 o 
 -10   7  16     1819.38     1482.76    355.12 o 
  -9   7  16      700.90      491.63    222.66 o 
  -8   7  16      412.30      688.35    202.29 o 
  -7   7  16     8668.99     9883.37    635.31 o 
  -6   7  16     8084.79     8115.35    489.07 o 
  -5   7  16      750.82      782.67    127.13 o 
  -4   7  16    12305.78    14823.42    909.67 o 
  -3   7  16      198.05      177.95     92.67 o 
  -2   7  16     1948.96     1668.13    159.54 o 
  -1   7  16    10916.77    10899.52    500.07 o 
   0   7  16       95.64      244.02     83.34 o 
   1   7  16    11868.66    12160.87    552.66 o 
   2   7  16     2827.46     2003.43    308.41 o 
   3   7  16      214.52      377.82    125.40 o 
   4   7  16    10684.14    11560.15    526.80 o 
   5   7  16      583.17      424.56    131.42 o 
   6   7  16     7371.64     8150.64    465.41 o 
   7   7  16    10091.85    10466.31    643.95 o 
   8   7  16      484.00      509.12    151.60 o 
   9   7  16      820.49     1039.38    205.17 o 
  10   7  16     1762.45     1768.67    373.71 o 
  11   7  16      351.78      580.68    226.35 o 
 -11   8  16      876.25     1263.17    401.66 o 
 -10   8  16     1608.72     1391.32    329.65 o 
  -9   8  16      517.34      353.13    359.26 o 
  -8   8  16     2294.02     1998.57    399.69 o 
  -7   8  16     3096.13     2525.42    394.04 o 
  -6   8  16     4955.28     4436.73    477.24 o 
  -5   8  16     5692.93     5906.76    425.67 o 
  -4   8  16      596.90      462.00    117.17 o 
  -3   8  16     4433.66     4748.37    480.20 o 
  -2   8  16      626.32      610.76     91.32 o 
  -1   8  16      351.87      292.54     95.77 o 
   0   8  16    10302.22    10538.37    446.91 o 
   1   8  16      955.00      720.36    141.56 o 
   2   8  16      514.58      466.41     94.36 o 
   3   8  16     3369.05     3424.23    351.99 o 
   4   8  16      795.35     1148.10    265.07 o 
   5   8  16     5083.42     5515.87    469.99 o 
   6   8  16     6280.15     6753.71    603.78 o 
   7   8  16     3117.28     3266.78    476.42 o 
   8   8  16     2501.24     1920.65    325.05 o 
   9   8  16      644.25      264.53    375.73 o 
  10   8  16     1545.64      945.69    279.00 o 
  11   8  16      800.21      563.88    436.96 o 
 -10   9  16      435.78       68.05    311.37 o 
  -9   9  16     1075.17     1265.86    335.44 o 
  -8   9  16     1464.39     1865.01    369.97 o 
  -7   9  16     3416.15     3575.85    409.37 o 
  -6   9  16     4079.60     3770.84    441.56 o 
  -5   9  16     1397.96     1096.11    195.08 o 
  -4   9  16     1547.84     1653.69    265.34 o 
  -3   9  16      448.00      299.54    108.73 o 
  -2   9  16     4331.51     4426.78    417.41 o 
  -1   9  16     5865.45     6661.20    349.99 o 
   0   9  16     1390.69     1415.71    187.42 o 
   1   9  16     5900.61     5201.33    398.27 o 
   2   9  16     3656.64     3586.39    301.75 o 
   3   9  16      532.73      449.32    137.57 o 
   4   9  16     2032.22     2588.42    279.43 o 
   5   9  16     1468.23      939.28    190.16 o 
   6   9  16     3702.55     4010.92    449.27 o 
   7   9  16     3711.57     3402.24    487.30 o 
   8   9  16     1386.78      902.95    259.62 o 
   9   9  16      853.43      636.62    340.31 o 
  10   9  16      685.15      692.44    264.33 o 
 -10  10  16     1557.75     1558.32    396.50 o 
  -9  10  16      915.51      894.23    274.94 o 
  -8  10  16     2007.38     2070.40    444.48 o 
  -7  10  16     1955.84     1692.08    282.86 o 
  -6  10  16     5573.54     5637.38    609.73 o 
  -5  10  16     1783.17     1651.88    269.80 o 
  -4  10  16      446.56      493.20    112.39 o 
  -3  10  16     3201.93     2865.30    326.40 o 
  -2  10  16      552.75      305.62    187.65 o 
  -1  10  16     5366.73     5723.62    449.65 o 
   0  10  16    10355.92    12867.23    615.46 o 
   1  10  16     4942.11     5747.36    395.08 o 
   2  10  16      625.43      717.26    171.33 o 
   3  10  16     3427.09     3464.28    691.71 o 
   4  10  16      388.28      328.05    108.78 o 
   5  10  16     1745.08     1459.78    240.40 o 
   6  10  16     5647.95     5500.17    701.50 o 
   7  10  16     1566.89     1553.84    386.41 o 
   8  10  16     1871.00     1423.82    434.93 o 
   9  10  16      956.59      821.85    381.47 o 
  10  10  16     1485.68     1174.75    495.20 o 
  -9  11  16      453.57      446.21    246.64 o 
  -8  11  16     2301.31     2269.12    511.09 o 
  -7  11  16     8158.36     8109.18    981.94 o 
  -6  11  16      558.11      543.92    260.05 o 
  -5  11  16     1685.46     1600.78    288.51 o 
  -4  11  16     1104.23      541.76    174.16 o 
  -3  11  16     1571.12     1850.43    329.94 o 
  -2  11  16     5374.86     5143.55    459.29 o 
  -1  11  16    11485.18    11659.64    674.05 o 
   0  11  16     2544.11     2411.46    159.10 o 
   1  11  16    10660.22    10393.85    551.02 o 
   2  11  16     5323.73     5522.69    489.81 o 
   3  11  16     1405.50     1327.80    228.60 o 
   4  11  16     1644.43     1516.04    403.83 o 
   5  11  16     1357.22      852.51    389.06 o 
   6  11  16      881.09      833.99    204.25 o 
   7  11  16     7411.04     9010.45    671.50 o 
   8  11  16     2052.63     1641.63    396.05 o 
   9  11  16      502.51      524.17    323.29 o 
  -9  12  16      999.10     1043.58    477.01 o 
  -8  12  16     1322.30     1587.68    642.91 o 
  -7  12  16      237.85      794.68    354.90 o 
  -6  12  16     7162.48     7851.09    851.06 o 
  -5  12  16      605.59      616.11    167.03 o 
  -4  12  16     1841.27     1787.47    301.59 o 
  -3  12  16      457.61      313.73    153.36 o 
  -2  12  16     1991.24     1973.95    215.10 o 
  -1  12  16     5135.84     4601.65    450.32 o 
   0  12  16    28329.19    33052.07   1393.85 o 
   1  12  16     4921.24     4541.79    483.19 o 
   2  12  16     1972.01     2033.34    274.73 o 
   3  12  16      639.74      573.60    316.67 o 
   4  12  16     1789.12     1545.46    395.73 o 
   5  12  16     1190.54      810.75    244.96 o 
   6  12  16     6747.39     5363.48   1526.02 o 
   7  12  16      169.70      466.59    168.24 o 
   8  12  16     1118.70      704.15    207.23 o 
   9  12  16     1072.96      699.44    464.12 o 
  -8  13  16      903.36     1094.10    319.26 o 
  -7  13  16     5400.26     5771.23    658.07 o 
  -6  13  16      207.03     -192.78    403.47 o 
  -5  13  16     4149.47     4010.15    533.95 o 
  -4  13  16      140.73       49.54    344.67 o 
  -3  13  16     1116.98     1035.87    223.97 o 
  -2  13  16     3339.99     3436.90    548.08 o 
  -1  13  16    11049.33    12963.46    968.27 o 
   0  13  16     1096.55      843.31    316.34 o 
   1  13  16    11257.36    12782.55    741.64 o 
   2  13  16     3921.01     4457.88    479.31 o 
   3  13  16     1231.24     1627.51    367.74 o 
   4  13  16      156.95      251.95    189.20 o 
   5  13  16     4041.15     4665.09    797.87 o 
   6  13  16      436.36      460.86    317.23 o 
   7  13  16     4932.18     5334.02    727.47 o 
   8  13  16      936.49      413.10    238.46 o 
  -7  14  16      221.50      -85.13    402.41 o 
  -6  14  16     3402.23     2739.03    594.78 o 
  -5  14  16      811.02      704.24    458.77 o 
  -4  14  16     1687.91     1550.53    363.70 o 
  -3  14  16      557.07      242.55    226.62 o 
  -2  14  16     2899.33     2601.80    649.39 o 
  -1  14  16     1576.70      643.33    361.56 o 
   0  14  16    11592.43    14946.22   1280.73 o 
   1  14  16     1754.52     2130.94    751.84 o 
   2  14  16     2381.33     2666.51    590.45 o 
   3  14  16      645.16      205.81    532.27 o 
   4  14  16     1724.57     1989.08    411.61 o 
   5  14  16      762.76     1210.73    359.97 o 
   6  14  16     3151.05     3116.11    593.51 o 
   7  14  16      143.54     1039.36    486.37 o 
  -6  15  16     1872.29     1242.00    414.08 o 
  -5  15  16     1061.58      888.90    344.85 o 
  -4  15  16      481.66      245.12    574.37 o 
  -3  15  16     1017.59      578.54    241.33 o 
  -2  15  16      966.83     1506.60    450.99 o 
  -1  15  16     2948.40     1935.46    930.28 o 
   0  15  16     1821.25     2291.20    580.05 o 
   1  15  16     2981.60     2818.70    549.69 o 
   2  15  16      943.27      732.80    207.26 o 
   3  15  16      808.96      717.46    369.08 o 
   4  15  16      433.80     1046.30    504.71 o 
   5  15  16      997.84      321.25    314.71 o 
   6  15  16     1750.47     1585.70    408.51 o 
  -4  16  16      734.22      749.29    602.22 o 
  -3  16  16      383.14      453.61    462.49 o 
  -2  16  16      683.46      785.01    395.26 o 
  -1  16  16     1247.37      519.00    303.14 o 
   0  16  16      354.00      625.58    256.39 o 
   1  16  16     1416.43     1707.37    529.09 o 
   2  16  16      764.18      842.86    353.91 o 
   3  16  16      199.72      231.86    410.39 o 
   4  16  16      608.84      746.72    652.88 o 
  -2  17  16      285.26      555.76    304.85 o 
  -1  17  16      175.11      194.23    428.95 o 
   0  17  16      688.92      751.69    272.01 o 
   1  17  16      166.81     -121.34    432.20 o 
   2  17  16      376.70       58.45    642.53 o 
   1   0  17      619.59      754.77    121.88 o 
   2   0  17     6218.99     6089.02    361.51 o 
   3   0  17     4884.67     5782.53    366.29 o 
   4   0  17     2106.74     2006.95    228.04 o 
   5   0  17      116.81      120.30    137.01 o 
   6   0  17     6365.02     6551.40    526.55 o 
   7   0  17      868.79      948.70    187.60 o 
   8   0  17     2837.19     2634.16    416.27 o 
   9   0  17     1189.66     1073.51    220.22 o 
  10   0  17      539.84      766.22    289.44 o 
  11   0  17       90.44      244.18    287.62 o 
  12   0  17       43.76      259.70    211.64 o 
 -12   1  17      839.01      385.53    248.51 o 
 -11   1  17      262.80      364.55    284.00 o 
 -10   1  17      532.86      896.39    300.98 o 
  -9   1  17     4472.06     4145.38    513.36 o 
  -8   1  17     1318.01     1374.88    394.15 o 
  -7   1  17      566.56      610.02    210.96 o 
  -6   1  17     2188.93     2428.81    307.97 o 
  -5   1  17     6936.47     7398.11    446.44 o 
  -4   1  17     1478.01     1507.74    200.22 o 
  -3   1  17     3564.14     3541.80    275.38 o 
  -2   1  17     2334.80     2149.62    204.27 o 
  -1   1  17     4828.25     5525.71    363.48 o 
   0   1  17     4516.65     4791.80    320.43 o 
   1   1  17     4934.11     5231.86    333.59 o 
   2   1  17     2046.22     1723.52    196.23 o 
   3   1  17     3440.27     3234.42    264.61 o 
   4   1  17     2427.13     2595.21    238.70 o 
   5   1  17     5853.02     5868.56    366.35 o 
   6   1  17     2652.98     2815.86    324.02 o 
   7   1  17      982.96      929.26    200.15 o 
   8   1  17     1261.15     1066.52    206.70 o 
   9   1  17     4092.55     4272.25    480.49 o 
  10   1  17      500.14      468.29    215.39 o 
  11   1  17      388.10      545.95    357.04 o 
  12   1  17      872.16      566.47    236.91 o 
 -12   2  17     1195.74     1159.81    254.17 o 
 -11   2  17      168.98      594.05    305.00 o 
 -10   2  17     1097.79      892.60    234.66 o 
  -9   2  17     1109.26     1015.76    266.70 o 
  -8   2  17     4853.60     4051.11    466.81 o 
  -7   2  17     4496.23     4880.99    519.71 o 
  -6   2  17     6415.95     6563.43    495.93 o 
  -5   2  17       19.33      118.71    119.02 o 
  -4   2  17     5067.36     4588.36    329.63 o 
  -3   2  17     7572.59     7667.43    430.33 o 
  -2   2  17    13116.16    12640.37    539.89 o 
  -1   2  17     4577.36     4329.67    310.16 o 
   0   2  17     5513.46     6497.27    374.49 o 
   1   2  17     4902.29     5137.55    335.03 o 
   2   2  17    11606.47    11807.51    514.95 o 
   3   2  17     7625.99     7998.90    484.25 o 
   4   2  17     4899.57     5113.54    314.78 o 
   5   2  17        0.41      365.20    125.99 o 
   6   2  17     5872.02     5668.08    427.73 o 
   7   2  17     4701.57     4797.92    409.80 o 
   8   2  17     5009.56     4890.27    539.86 o 
   9   2  17     1158.06     1256.80    270.69 o 
  10   2  17     1274.93     1319.22    348.66 o 
  11   2  17      272.37       40.50    308.52 o 
  12   2  17     1166.08      795.82    297.70 o 
 -11   3  17     1046.10      926.68    333.59 o 
 -10   3  17     1270.90     1000.01    238.78 o 
  -9   3  17     4101.39     3994.01    473.77 o 
  -8   3  17     1551.97     1250.52    309.65 o 
  -7   3  17     1695.54     2024.45    289.15 o 
  -6   3  17     2231.17     2326.64    295.10 o 
  -5   3  17    17993.46    17841.38    884.07 o 
  -4   3  17     7482.48     7766.26    435.16 o 
  -3   3  17     7874.80     8069.28    499.13 o 
  -2   3  17     5761.50     5700.83    375.77 o 
  -1   3  17    17976.72    18364.85    718.63 o 
   0   3  17     8559.81     8445.17    401.89 o 
   1   3  17    16686.09    17345.95    689.33 o 
   2   3  17     6084.98     6399.83    372.69 o 
   3   3  17     7147.53     7677.38    413.63 o 
   4   3  17     7538.26     7905.27    400.42 o 
   5   3  17    17150.41    16622.24    704.85 o 
   6   3  17     2608.43     2688.17    283.64 o 
   7   3  17     1986.62     2293.60    357.35 o 
   8   3  17     1933.77     1748.86    356.72 o 
   9   3  17     4466.93     4504.80    568.55 o 
  10   3  17     1677.21     1344.30    404.76 o 
  11   3  17     1124.50     1250.45    299.02 o 
 -11   4  17      417.81      543.94    327.51 o 
 -10   4  17     2608.13     2915.27    568.23 o 
  -9   4  17      128.53      248.09    258.02 o 
  -8   4  17     6550.56     6660.22    713.56 o 
  -7   4  17     3172.61     3596.05    424.52 o 
  -6   4  17      802.37      672.20    219.39 o 
  -5   4  17     1222.97     1196.15    187.80 o 
  -4   4  17    12701.29    13407.20    666.78 o 
  -3   4  17     9093.38     9047.27    495.20 o 
  -2   4  17    20876.03    22381.31    949.02 o 
  -1   4  17     3921.94     3629.59    267.11 o 
   0   4  17       16.27      184.00    121.77 o 
   1   4  17     4365.17     4553.19    312.27 o 
   2   4  17    21544.88    22538.85    859.26 o 
   3   4  17     9313.47     8797.55    420.13 o 
   4   4  17    12561.18    13189.95    526.42 o 
   5   4  17     1131.97     1030.82    148.32 o 
   6   4  17      921.72      772.18    362.07 o 
   7   4  17     3902.99     3549.49    419.44 o 
   8   4  17     7045.60     7577.78    713.01 o 
   9   4  17      316.94      416.95    245.41 o 
  10   4  17     3194.95     3611.26    535.94 o 
  11   4  17      487.57      486.89    239.47 o 
 -11   5  17      148.09      555.98    370.13 o 
 -10   5  17      821.65      762.35    274.25 o 
  -9   5  17     8643.01     9233.09    810.71 o 
  -8   5  17     1262.67      898.61    234.54 o 
  -7   5  17     4694.85     5470.81    706.93 o 
  -6   5  17     3370.19     3858.09    459.14 o 
  -5   5  17     4186.40     4132.95    408.37 o 
  -4   5  17     4272.67     3895.94    352.77 o 
  -3   5  17    33309.11    35148.51   1243.49 o 
  -2   5  17     1256.88     1360.16    172.58 o 
  -1   5  17     5132.10     5021.84    357.01 o 
   0   5  17    10805.56    10728.40    523.81 o 
   1   5  17     4656.01     4539.64    306.41 o 
   2   5  17     1045.95     1010.15    140.99 o 
   3   5  17    34401.50    36107.18   1039.86 o 
   4   5  17     3451.85     3165.44    394.30 o 
   5   5  17     4033.58     4263.33    396.20 o 
   6   5  17     3953.04     3657.07    350.61 o 
   7   5  17     4452.17     4940.15    505.77 o 
   8   5  17     1737.37     1371.76    269.10 o 
   9   5  17     8942.07     8488.95    658.10 o 
  10   5  17      722.28      458.19    316.67 o 
  11   5  17      172.02      451.24    334.36 o 
 -11   6  17      351.79      689.40    217.79 o 
 -10   6  17     4216.41     4855.95    589.36 o 
  -9   6  17     1446.96     1668.59    367.63 o 
  -8   6  17     6991.19     8785.75    676.40 o 
  -7   6  17     4115.90     4399.41    528.07 o 
  -6   6  17     1501.75     1260.77    222.13 o 
  -5   6  17     2861.75     3232.33    333.79 o 
  -4   6  17    13066.83    13782.30    838.82 o 
  -3   6  17     2652.90     2832.71    308.38 o 
  -2   6  17    17618.52    18903.53    777.43 o 
  -1   6  17     4637.97     4511.91    322.69 o 
   0   6  17      194.04      353.62     92.43 o 
   1   6  17     3951.14     4210.18    319.24 o 
   2   6  17    19697.87    20557.07    679.15 o 
   3   6  17     2105.56     2144.00    222.29 o 
   4   6  17    12801.05    12675.42    594.72 o 
   5   6  17     2590.85     2510.04    237.05 o 
   6   6  17     1642.72     1839.49    286.89 o 
   7   6  17     4771.70     5209.68    500.99 o 
   8   6  17     6716.25     6049.67    799.96 o 
   9   6  17     1307.76      831.53    228.06 o 
  10   6  17     3514.01     3253.00    418.33 o 
  11   6  17      317.41      412.26    246.59 o 
 -11   7  17      572.32      935.87    267.89 o 
 -10   7  17      367.59      520.92    327.72 o 
  -9   7  17     6671.48     8027.70    852.04 o 
  -8   7  17     2484.99     2541.51    412.14 o 
  -7   7  17     3308.34     3689.19    484.66 o 
  -6   7  17     1954.48     2046.44    275.65 o 
  -5   7  17      417.76      582.25    114.97 o 
  -4   7  17      894.59      766.55    130.92 o 
  -3   7  17    13999.25    15049.65    624.77 o 
  -2   7  17     2489.85     2737.88    269.29 o 
  -1   7  17     1201.85     1323.05    182.23 o 
   0   7  17     8078.32     8234.03    387.42 o 
   1   7  17     1808.61     1847.35    217.12 o 
   2   7  17     2035.45     2306.03    278.79 o 
   3   7  17    14844.65    15118.39    695.08 o 
   4   7  17     1040.35      770.11    134.82 o 
   5   7  17      626.08      456.75    124.96 o 
   6   7  17     1864.29     1864.48    220.59 o 
   7   7  17     3101.44     3388.90    372.69 o 
   8   7  17     2098.91     1832.72    487.96 o 
   9   7  17     5359.47     5518.46    771.77 o 
  10   7  17      396.25      990.10    346.92 o 
  11   7  17      372.36      749.76    369.43 o 
 -10   8  17     2157.56     2088.00    366.25 o 
  -9   8  17     1215.95     1142.30    326.13 o 
  -8   8  17     4238.47     4791.36    696.28 o 
  -7   8  17     4679.06     4578.15    620.22 o 
  -6   8  17     2618.32     2654.92    401.97 o 
  -5   8  17      154.88      458.61    160.08 o 
  -4   8  17     5323.37     5318.44    477.12 o 
  -3   8  17      947.54      726.15    190.37 o 
  -2   8  17     7046.81     7056.34    375.85 o 
  -1   8  17     3894.69     3879.34    266.35 o 
   0   8  17      541.17      476.76    103.67 o 
   1   8  17     4873.93     4561.26    344.47 o 
   2   8  17     5897.39     5561.78    362.20 o 
   3   8  17      919.54      804.08    158.16 o 
   4   8  17     6869.59     7287.61    471.18 o 
   5   8  17      264.52      370.25    212.07 o 
   6   8  17     2365.51     2587.85    348.34 o 
   7   8  17     4422.42     5218.29    529.02 o 
   8   8  17     3378.02     2864.52    701.04 o 
   9   8  17     1191.27     1394.74    422.81 o 
  10   8  17     1808.17     1230.06    509.32 o 
 -10   9  17      664.58      833.29    348.29 o 
  -9   9  17     1847.53     1684.36    359.52 o 
  -8   9  17     2830.89     2431.48    560.13 o 
  -7   9  17     5360.72     5528.70    555.77 o 
  -6   9  17     1496.22     1121.26    205.74 o 
  -5   9  17     2147.75     2014.60    302.71 o 
  -4   9  17      448.71      507.27    182.40 o 
  -3   9  17     2718.52     2848.04    320.36 o 
  -2   9  17      937.85      740.37    167.68 o 
  -1   9  17     2223.55     1735.41    190.29 o 
   0   9  17     3831.28     4038.68    268.55 o 
   1   9  17     2112.71     1988.74    228.34 o 
   2   9  17      871.18      899.06    163.34 o 
   3   9  17     3518.48     3237.79    291.75 o 
   4   9  17      580.74      778.35    187.77 o 
   5   9  17     2431.33     2263.29    328.81 o 
   6   9  17     1229.58     1057.58    240.83 o 
   7   9  17     4919.70     5744.70    590.39 o 
   8   9  17     3393.87     3324.02    477.40 o 
   9   9  17     1480.87     1635.25    408.95 o 
  10   9  17      703.88      691.02    464.03 o 
  -9  10  17     2434.54     2464.24    408.43 o 
  -8  10  17     1274.30     1000.73    305.01 o 
  -7  10  17     2019.01     1987.30    510.26 o 
  -6  10  17     4977.02     4316.94    480.53 o 
  -5  10  17      770.97      488.68    209.15 o 
  -4  10  17     1935.59     2278.15    308.20 o 
  -3  10  17      180.74      420.03    124.59 o 
  -2  10  17      287.29      291.88    181.92 o 
  -1  10  17      618.15      418.37    139.88 o 
   0  10  17      598.05      754.87    115.14 o 
   1  10  17      729.79      541.96    134.70 o 
   2  10  17      830.26      624.11    124.55 o 
   3  10  17      333.87      367.30    205.35 o 
   4  10  17     3017.24     2928.11    386.10 o 
   5  10  17      620.33      780.79    317.62 o 
   6  10  17     4490.00     5064.82    544.08 o 
   7  10  17     2210.12     2412.99    367.21 o 
   8  10  17      866.01      819.08    193.70 o 
   9  10  17     2778.31     2167.86    537.47 o 
  -9  11  17     1262.95      974.61    329.20 o 
  -8  11  17     3253.73     3190.75    585.53 o 
  -7  11  17     2215.54     2667.62    497.64 o 
  -6  11  17      934.28      863.66    338.91 o 
  -5  11  17     1136.06     1115.85    310.72 o 
  -4  11  17      577.73      368.91    155.48 o 
  -3  11  17     3176.30     3092.54    383.26 o 
  -2  11  17      720.16      503.23    213.79 o 
  -1  11  17      597.67      704.14    231.17 o 
   0  11  17      194.39      116.27    121.52 o 
   1  11  17      428.80      363.49    173.72 o 
   2  11  17      879.85      854.81    191.00 o 
   3  11  17     4198.43     4404.71    442.73 o 
   4  11  17      467.97      987.64    241.85 o 
   5  11  17     1406.98     1027.02    309.40 o 
   6  11  17      932.58      901.71    232.61 o 
   7  11  17     1737.99     1727.49    513.79 o 
   8  11  17     3515.44     3239.20    711.04 o 
   9  11  17     1204.42      642.66    180.37 o 
  -8  12  17      461.35      881.08    270.31 o 
  -7  12  17     2155.39     1826.33    457.67 o 
  -6  12  17     1638.49     1122.24    299.42 o 
  -5  12  17     1244.69     1421.48    294.15 o 
  -4  12  17     1758.11     1495.72    471.88 o 
  -3  12  17     1218.38      729.30    366.60 o 
  -2  12  17      801.85      588.35    165.63 o 
  -1  12  17     1785.75     1173.13    392.71 o 
   0  12  17       77.93       77.38    141.54 o 
   1  12  17     1472.06     1145.88    213.34 o 
   2  12  17     1194.14     1682.75    500.80 o 
   3  12  17     1057.35      417.48    196.03 o 
   4  12  17     1970.27     2170.81    922.20 o 
   5  12  17     1318.68     1297.60    280.44 o 
   6  12  17     1560.36      815.42    570.62 o 
   7  12  17     2142.16     2561.74    508.65 o 
   8  12  17      328.59     -131.23    351.39 o 
  -7  13  17      578.02      865.32    297.81 o 
  -6  13  17      614.60      787.11    301.78 o 
  -5  13  17      302.96       -5.45    972.57 o 
  -4  13  17     1328.28     1556.98    397.80 o 
  -3  13  17     2520.75     1174.39    776.32 o 
  -2  13  17     2412.46     2409.03    432.03 o 
  -1  13  17      570.87      793.48    567.35 o 
   0  13  17       93.84      497.56    164.70 o 
   1  13  17      633.55      651.16    170.33 o 
   2  13  17     1780.17     2046.45    648.35 o 
   3  13  17     2905.08     2326.25    828.22 o 
   4  13  17     1520.84     1694.71    545.57 o 
   5  13  17      367.26      741.54    218.38 o 
   6  13  17      539.24      389.21    343.88 o 
   7  13  17      652.40      756.30    274.23 o 
  -6  14  17      219.35      -97.90    427.11 o 
  -5  14  17     1576.33     1459.90    352.12 o 
  -4  14  17     2025.34     1921.87    317.31 o 
  -3  14  17     1984.56     1692.00    778.55 o 
  -2  14  17      934.36      599.67    300.79 o 
  -1  14  17     1031.56      567.63    333.07 o 
   0  14  17        7.32      571.45    406.62 o 
   1  14  17      633.86      589.64    305.31 o 
   2  14  17      903.21      508.87    372.64 o 
   3  14  17     1824.15     1381.78    524.04 o 
   4  14  17     2464.88     2399.31    425.39 o 
   5  14  17     1764.10     1981.07    358.65 o 
   6  14  17      238.65      378.92    410.36 o 
  -5  15  17      284.54      320.60    212.17 o 
  -4  15  17     1942.55     1311.42    751.56 o 
  -3  15  17     1617.37     1392.59    657.04 o 
  -2  15  17      446.34      371.74    277.10 o 
  -1  15  17      748.76      834.57    432.09 o 
   0  15  17       62.27      590.62    926.13 o 
   1  15  17      789.90     1447.40    500.52 o 
   2  15  17      249.85     -424.83    427.04 o 
   3  15  17     1568.47      903.10    350.27 o 
   4  15  17     2101.19     2614.61    593.96 o 
   5  15  17      311.06      217.76    325.74 o 
  -3  16  17      852.70      933.76    381.33 o 
  -2  16  17     1863.19     1192.42    426.66 o 
  -1  16  17       91.92       96.00    438.11 o 
   0  16  17      457.37      249.79    444.13 o 
   1  16  17      167.29      267.26    252.86 o 
   2  16  17     2015.13     2269.73    515.01 o 
   3  16  17      630.74      870.25    294.03 o 
   0   0  18     8681.61     8247.10    642.71 o 
   1   0  18     2933.24     2782.71    239.78 o 
   2   0  18      626.29      664.77    139.60 o 
   3   0  18      284.69      136.75    121.29 o 
   4   0  18    18378.07    19048.06    790.25 o 
   5   0  18      519.59      578.76    162.94 o 
   6   0  18    13248.54    14375.42    908.43 o 
   7   0  18       57.00      249.44    198.43 o 
   8   0  18       21.68      260.74    176.37 o 
   9   0  18      554.21      539.32    427.57 o 
  10   0  18     2482.32     2497.52    418.06 o 
  11   0  18      683.40      816.21    353.55 o 
 -11   1  18     5444.48     5487.91    723.62 o 
 -10   1  18      878.44     1204.77    311.23 o 
  -9   1  18        8.36      233.79    124.32 o 
  -8   1  18      211.64       61.74    219.47 o 
  -7   1  18     3168.84     3451.77    421.09 o 
  -6   1  18      461.80      660.45    182.56 o 
  -5   1  18    22439.20    24655.39   1251.01 o 
  -4   1  18      886.73      731.35    150.29 o 
  -3   1  18     2398.22     1966.44    199.03 o 
  -2   1  18      511.95      469.15    100.08 o 
  -1   1  18     7201.09     7355.13    446.79 o 
   0   1  18     1753.30     2149.03    213.63 o 
   1   1  18     6728.25     6688.95    406.06 o 
   2   1  18      457.29      501.30    143.83 o 
   3   1  18     2671.37     2704.77    270.87 o 
   4   1  18      935.36      936.88    147.65 o 
   5   1  18    21362.24    22423.45    927.84 o 
   6   1  18      320.11      264.92    230.49 o 
   7   1  18     3568.07     3248.01    400.83 o 
   8   1  18      276.47      336.55    173.01 o 
   9   1  18       15.08      345.96    224.89 o 
  10   1  18      986.45      937.19    271.64 o 
  11   1  18     5894.02     5525.74    599.52 o 
 -11   2  18      515.31      591.72    288.02 o 
 -10   2  18     1483.12     1169.49    328.54 o 
  -9   2  18       59.90      476.84    230.99 o 
  -8   2  18     1965.79     2196.40    321.13 o 
  -7   2  18     1190.53     1147.89    229.92 o 
  -6   2  18     9803.96    10632.69    741.25 o 
  -5   2  18      199.82      339.77    177.35 o 
  -4   2  18    14014.80    14484.23    744.91 o 
  -3   2  18     2178.68     1822.49    224.56 o 
  -2   2  18     8161.06     8950.78    502.28 o 
  -1   2  18      319.21      437.39     92.62 o 
   0   2  18     1267.29     1026.01    182.10 o 
   1   2  18      321.24      318.56    124.98 o 
   2   2  18    10319.53    11776.18    657.97 o 
   3   2  18     2372.33     2453.22    280.57 o 
   4   2  18    12872.55    13120.20    571.75 o 
   5   2  18       98.31      465.83    136.48 o 
   6   2  18     9747.98     9946.21    605.63 o 
   7   2  18     1173.34      965.79    186.01 o 
   8   2  18     2229.14     2266.98    380.01 o 
   9   2  18      101.86      444.69    223.92 o 
  10   2  18     1633.44     1592.99    371.51 o 
  11   2  18      708.44      825.14    183.57 o 
 -11   3  18     4157.68     4198.48    599.92 o 
 -10   3  18      562.17      736.19    300.90 o 
  -9   3  18      439.59      192.10    261.97 o 
  -8   3  18      437.86      525.24    227.95 o 
  -7   3  18     5648.92     5062.46    544.00 o 
  -6   3  18      908.57      998.23    230.17 o 
  -5   3  18    11835.71    12873.72    727.21 o 
  -4   3  18      403.46      401.75    160.64 o 
  -3   3  18     1934.02     1761.47    244.90 o 
  -2   3  18      507.91      494.12    123.03 o 
  -1   3  18     4721.11     4570.04    358.95 o 
   0   3  18      611.64      456.32    100.37 o 
   1   3  18     6854.46     6809.44    417.49 o 
   2   3  18      655.57      620.14    129.61 o 
   3   3  18     2159.76     1664.59    191.69 o 
   4   3  18      629.91      533.61    107.91 o 
   5   3  18    11044.86    11553.04    589.73 o 
   6   3  18     1236.90     1274.72    219.45 o 
   7   3  18     5728.04     5132.24    557.88 o 
   8   3  18      284.15      491.40    168.70 o 
   9   3  18      408.74      738.15    243.56 o 
  10   3  18      761.52     1093.23    320.85 o 
  11   3  18     4197.43     4630.44    650.39 o 
 -11   4  18      979.21      681.35    219.19 o 
 -10   4  18      638.04      546.11    300.05 o 
  -9   4  18      381.66      498.06    284.84 o 
  -8   4  18     3119.95     3425.37    543.35 o 
  -7   4  18      480.89      127.38    326.53 o 
  -6   4  18     6098.35     6069.18    563.51 o 
  -5   4  18     2258.30     2009.32    236.96 o 
  -4   4  18     9611.53     9671.07    610.63 o 
  -3   4  18      881.25      895.05    177.92 o 
  -2   4  18     2095.66     1997.65    247.69 o 
  -1   4  18     1039.46      651.30    178.45 o 
   0   4  18     1984.56     2232.96    245.53 o 
   1   4  18     1648.05     1871.78    207.17 o 
   2   4  18     2035.97     1710.47    195.74 o 
   3   4  18      572.08      642.14    124.26 o 
   4   4  18     8807.26     8472.34    447.25 o 
   5   4  18     2416.73     2199.67    262.15 o 
   6   4  18     6071.00     5513.67    481.12 o 
   7   4  18      612.48      469.21    165.13 o 
   8   4  18     2607.75     2352.56    366.10 o 
   9   4  18      479.70      713.68    246.58 o 
  10   4  18      519.57      436.08    173.27 o 
  11   4  18     1018.42      701.45    258.02 o 
 -11   5  18     1888.33     1322.78    273.98 o 
 -10   5  18     1059.63     1254.70    270.57 o 
  -9   5  18      603.89      990.59    268.13 o 
  -8   5  18      307.31     -153.51    251.67 o 
  -7   5  18     4834.26     4577.78    584.95 o 
  -6   5  18     5040.52     5523.80    542.26 o 
  -5   5  18     5897.48     5530.03    385.33 o 
  -4   5  18     7907.44     8603.69    501.68 o 
  -3   5  18      371.39      308.05    105.97 o 
  -2   5  18     2225.64     2155.77    276.31 o 
  -1   5  18     2311.62     2451.79    269.83 o 
   0   5  18      167.97      270.57    108.53 o 
   1   5  18     2099.66     1802.65    175.72 o 
   2   5  18     2531.99     2462.15    248.45 o 
   3   5  18      292.16      394.55    103.36 o 
   4   5  18     6579.82     6742.18    431.57 o 
   5   5  18     7260.77     6801.55    444.29 o 
   6   5  18     5305.73     5841.15    470.01 o 
   7   5  18     5070.69     4575.34    538.12 o 
   8   5  18      322.12       81.54    182.79 o 
   9   5  18      377.81      491.01    216.92 o 
  10   5  18      996.59     1300.80    300.61 o 
  11   5  18     1881.32     1738.70   1002.53 o 
 -10   6  18      353.24      557.37    308.44 o 
  -9   6  18      183.53      369.44    250.04 o 
  -8   6  18     2422.92     2576.84    457.32 o 
  -7   6  18      760.39      492.26    251.48 o 
  -6   6  18     5718.89     5896.91    570.10 o 
  -5   6  18     7203.33     8311.07    505.83 o 
  -4   6  18      626.74      582.61    123.64 o 
  -3   6  18      952.19     1073.83    174.68 o 
  -2   6  18       49.07      196.77    128.44 o 
  -1   6  18     1241.49     1019.85    145.05 o 
   0   6  18     5042.06     5206.76    379.93 o 
   1   6  18     1619.77     1108.79    155.75 o 
   2   6  18      168.77      280.30     89.38 o 
   3   6  18      639.90      517.53    102.82 o 
   4   6  18      881.31      841.26    153.12 o 
   5   6  18     7018.79     7875.38    550.03 o 
   6   6  18     6330.57     6943.35    610.72 o 
   7   6  18      780.72      449.79    202.58 o 
   8   6  18     2679.21     2696.75    367.45 o 
   9   6  18       87.68      236.50    149.78 o 
  10   6  18      388.64      647.60    247.15 o 
 -10   7  18      445.22      545.57    220.07 o 
  -9   7  18      242.20      157.76    220.71 o 
  -8   7  18      173.80      369.81    303.21 o 
  -7   7  18     7409.36     6504.48    635.89 o 
  -6   7  18     2515.75     2572.38    376.05 o 
  -5   7  18     1739.79     1763.01    311.52 o 
  -4   7  18     2690.90     2566.29    353.68 o 
  -3   7  18     2948.38     3267.40    255.60 o 
  -2   7  18      672.26      639.18    120.13 o 
  -1   7  18     1716.83     1970.66    203.16 o 
   0   7  18      270.89      195.77    145.17 o 
   1   7  18     1658.76     1812.77    231.03 o 
   2   7  18      741.35      785.38    146.90 o 
   3   7  18     3034.47     3153.42    373.83 o 
   4   7  18     1907.83     2105.69    206.80 o 
   5   7  18     2664.83     2727.75    279.14 o 
   6   7  18     1889.92     1895.25    282.30 o 
   7   7  18     7919.91     8401.02    590.79 o 
   8   7  18      238.46      591.79    247.07 o 
   9   7  18      265.07      629.29    272.04 o 
  10   7  18      507.06      400.81    381.95 o 
 -10   8  18      646.38      778.55    198.08 o 
  -9   8  18      370.43      884.52    349.36 o 
  -8   8  18     1871.43     1780.97    353.88 o 
  -7   8  18      871.58      825.89    202.17 o 
  -6   8  18     4042.09     3472.42    463.49 o 
  -5   8  18     2474.31     2134.79    349.24 o 
  -4   8  18     3351.40     3352.79    455.51 o 
  -3   8  18       57.56      233.89    104.34 o 
  -2   8  18     2050.84     1935.09    191.41 o 
  -1   8  18      973.10      675.27    146.95 o 
   0   8  18     8242.45     9785.36    504.09 o 
   1   8  18     1272.54     1157.54    189.07 o 
   2   8  18     1580.99      950.98    155.78 o 
   3   8  18      212.53      299.54    122.06 o 
   4   8  18     3885.26     3994.27    407.00 o 
   5   8  18     2083.10     2095.06    342.25 o 
   6   8  18     4097.74     4193.26    522.02 o 
   7   8  18     1088.44     1312.40    299.14 o 
   8   8  18     1814.74     1974.88    401.24 o 
   9   8  18      469.96      263.27    415.46 o 
  10   8  18      780.19      508.02    598.37 o 
  -9   9  18       60.52      139.26    246.68 o 
  -8   9  18      315.80      506.68    160.04 o 
  -7   9  18     4276.36     4673.75    660.72 o 
  -6   9  18     1264.70     1025.16    231.13 o 
  -5   9  18     1336.10     1537.59    259.62 o 
  -4   9  18      610.68      555.18    211.60 o 
  -3   9  18     1843.34     1750.70    292.74 o 
  -2   9  18     1314.09     1294.83    269.29 o 
  -1   9  18     8963.01     9842.46    541.03 o
[truncated: 71,302 more chars]
